# Supplementary material for: A genus-level classification of the ant subfamily Ponerinae (Hymenoptera, Formicidae)
Source: Zookeys. 2025 Dec 19;1264:281–349. doi: 10.3897/zookeys.1264.173399 (PMC12743250; doi:10.3897/zookeys.1264.173399)
Supplement: XML Treatment for Austroponera [file zookeys.1264.173399-treatment1.xml]

<!DOCTYPE tp:taxon-treatment
  PUBLIC "-//TaxonX//DTD Taxonomic Treatment Publishing DTD v0 20100105//EN" "tax-treatment-NSO.dtd">
<tp:taxon-treatment xmlns:tp="http://www.plazi.org/taxpub"><tp:treatment-meta><kwd-group><label>Taxon classification</label><kwd>
                <named-content content-type="kingdom">Animalia</named-content>
              </kwd></kwd-group><mixed-citation publication-type="journal"><person-group><name><surname>Fisher</surname><given-names>Brian L.</given-names></name><name><surname>Branstetter</surname><given-names>Michael G.</given-names></name><name><surname>Blaimer</surname><given-names>Bonnie B.</given-names></name><name><surname>Borowiec</surname><given-names>Marek L.</given-names></name><name><surname>Camacho</surname><given-names>Gabriela P.</given-names></name><name><surname>Doré</surname><given-names>Maël</given-names></name><name><surname>Ward</surname><given-names>Philip S.</given-names></name><name><surname>Longino</surname><given-names>John T.</given-names></name></person-group><article-title>A genus-level classification of the ant subfamily <tp:taxon-name><tp:taxon-name-part taxon-name-part-type="subfamily">Ponerinae</tp:taxon-name-part></tp:taxon-name> (<tp:taxon-name><tp:taxon-name-part taxon-name-part-type="order">Hymenoptera</tp:taxon-name-part></tp:taxon-name>, <tp:taxon-name><tp:taxon-name-part taxon-name-part-type="family">Formicidae</tp:taxon-name-part></tp:taxon-name>)</article-title><source>Zookeys</source><day>19</day><month>12</month><year>2025</year><volume>1264</volume><fpage>281</fpage><lpage>349</lpage><pub-id pub-id-type="doi">10.3897/zookeys.1264.173399</pub-id></mixed-citation></tp:treatment-meta><tp:nomenclature><tp:taxon-name><object-id xmlns:xlink="http://www.w3.org/1999/xlink" content-type="arpha" xlink:type="simple">212199F6-E572-5DC5-8178-56F09937D3CE</object-id>
              <tp:taxon-name-part taxon-name-part-type="genus" reg="Austroponera">Austroponera</tp:taxon-name-part>
            </tp:taxon-name><tp:taxon-authority>Schmidt &amp; Shattuck</tp:taxon-authority></tp:nomenclature><tp:treatment-sec sec-type="type species" id="SECID0EZYBI"><title>Type species.</title><p>Our molecular phylogenetic results clearly place the former <italic><tp:taxon-name><tp:taxon-name-part taxon-name-part-type="genus" reg="Pseudoponera">Pseudoponera</tp:taxon-name-part> <tp:taxon-name-part taxon-name-part-type="species" reg="pachynoda">pachynoda</tp:taxon-name-part></tp:taxon-name></italic> within <italic><tp:taxon-name><tp:taxon-name-part taxon-name-part-type="genus" reg="Austroponera">Austroponera</tp:taxon-name-part></tp:taxon-name></italic>. <xref ref-type="bibr" rid="B136">Schmidt and Shattuck (2014)</xref> had separated <italic><tp:taxon-name><tp:taxon-name-part taxon-name-part-type="genus" reg="Pseudoponera">Pseudoponera</tp:taxon-name-part></tp:taxon-name></italic> and <italic><tp:taxon-name><tp:taxon-name-part taxon-name-part-type="genus" reg="Austroponera">Austroponera</tp:taxon-name-part></tp:taxon-name></italic> primarily based on the shape of the propodeal spiracle—slit-shaped in the former, rounded or oval in the latter—as well as the presence or absence of a stridulitrum on the pretergite of A4. Specifically, <italic><tp:taxon-name><tp:taxon-name-part taxon-name-part-type="genus" reg="Pseudoponera">Pseudoponera</tp:taxon-name-part></tp:taxon-name></italic> was considered to lack a stridulitrum, while <italic><tp:taxon-name><tp:taxon-name-part taxon-name-part-type="genus" reg="Austroponera">Austroponera</tp:taxon-name-part></tp:taxon-name></italic> was thought to possess one. The propodeal spiracle of <italic><tp:taxon-name><tp:taxon-name-part taxon-name-part-type="genus" reg="Austroponera">A.</tp:taxon-name-part> <tp:taxon-name-part taxon-name-part-type="species" reg="pachynoda">pachynoda</tp:taxon-name-part></tp:taxon-name></italic> is more slit-shaped than any of the other three species of <italic><tp:taxon-name><tp:taxon-name-part taxon-name-part-type="genus" reg="Austroponera">Austroponera</tp:taxon-name-part></tp:taxon-name></italic>, and this must be accepted as a variable character within the genus. Whether a stridulitrum is present in <italic><tp:taxon-name><tp:taxon-name-part taxon-name-part-type="genus" reg="Austroponera">A.</tp:taxon-name-part> <tp:taxon-name-part taxon-name-part-type="species" reg="pachynoda">pachynoda</tp:taxon-name-part></tp:taxon-name></italic> has not been assessed in detail, but it is not evident in cursory examination. The stridulitrum is clearly visible in workers of <italic><tp:taxon-name><tp:taxon-name-part taxon-name-part-type="genus" reg="Austroponera">Austroponera</tp:taxon-name-part> <tp:taxon-name-part taxon-name-part-type="species" reg="castanea">castanea</tp:taxon-name-part></tp:taxon-name></italic> and <italic><tp:taxon-name><tp:taxon-name-part taxon-name-part-type="genus" reg="Austroponera">A.</tp:taxon-name-part> <tp:taxon-name-part taxon-name-part-type="species" reg="rufonigra">rufonigra</tp:taxon-name-part></tp:taxon-name></italic>. Other characters that differentiate <italic><tp:taxon-name><tp:taxon-name-part taxon-name-part-type="genus" reg="Austroponera">A.</tp:taxon-name-part> <tp:taxon-name-part taxon-name-part-type="species" reg="pachynoda">pachynoda</tp:taxon-name-part></tp:taxon-name></italic> from <italic><tp:taxon-name><tp:taxon-name-part taxon-name-part-type="genus" reg="Pseudoponera">Pseudoponera</tp:taxon-name-part></tp:taxon-name></italic> species are: (1) the small eye is positioned on the anterior surface of the head in full-face view rather than on the margin; (2) the mandible has more sharply differentiated basal and masticatory margins, rather than merging somewhat obliquely; and (3) the subpetiolar process has a strongly produced, acute posterior projection in profile, rather than forming a rounded lobe.</p></tp:treatment-sec><tp:treatment-sec sec-type="diagnosis" id="SECID0EW3BI"><title>Diagnosis.</title><p>The genus <italic><tp:taxon-name><tp:taxon-name-part taxon-name-part-type="genus" reg="Austroponera">Austroponera</tp:taxon-name-part></tp:taxon-name></italic>, as construed here, is quite variable morphologically even though well supported as a clade. All four species share the strong acute posterior projection of the subpetiolar process. Other traits show more divergence. The two New Zealand species, <italic><tp:taxon-name><tp:taxon-name-part taxon-name-part-type="genus" reg="Austroponera">A.</tp:taxon-name-part> <tp:taxon-name-part taxon-name-part-type="species" reg="castanea">castanea</tp:taxon-name-part></tp:taxon-name></italic> and <italic><tp:taxon-name><tp:taxon-name-part taxon-name-part-type="genus" reg="Austroponera">A.</tp:taxon-name-part> <tp:taxon-name-part taxon-name-part-type="species" reg="castaneicolor">castaneicolor</tp:taxon-name-part></tp:taxon-name></italic>, are very similar, with relatively large eye, long scape, a propodeum depressed below an arched promesonotum, and a scale-like petiole. <italic><tp:taxon-name><tp:taxon-name-part taxon-name-part-type="genus" reg="Austroponera">Austroponera</tp:taxon-name-part> <tp:taxon-name-part taxon-name-part-type="species" reg="rufonigra">rufonigra</tp:taxon-name-part></tp:taxon-name></italic> also has a scale-like petiole but shows a somewhat smaller eye, short scape, and a continuous, shallowly convex mesosomal dorsum. <italic><tp:taxon-name><tp:taxon-name-part taxon-name-part-type="genus" reg="Austroponera">Austroponera</tp:taxon-name-part> <tp:taxon-name-part taxon-name-part-type="species" reg="pachynoda">pachynoda</tp:taxon-name-part></tp:taxon-name></italic> is the most divergent member of the genus, with an even smaller eye, short scape, a continuous mesosomal dorsum, a quadrate petiolar node, and a much deeper subpetiolar process than the other three.</p></tp:treatment-sec><tp:treatment-sec sec-type="distribution" id="SECID0EP5BI"><title>Geographic distribution.</title><p><italic><tp:taxon-name><tp:taxon-name-part taxon-name-part-type="genus" reg="Austroponera">Austroponera</tp:taxon-name-part></tp:taxon-name></italic> is known from mainland Australia and New Zealand. <italic><tp:taxon-name><tp:taxon-name-part taxon-name-part-type="genus" reg="Austroponera">A.</tp:taxon-name-part> <tp:taxon-name-part taxon-name-part-type="species" reg="castanea">castanea</tp:taxon-name-part></tp:taxon-name></italic> and <italic><tp:taxon-name><tp:taxon-name-part taxon-name-part-type="genus" reg="Austroponera">A.</tp:taxon-name-part> <tp:taxon-name-part taxon-name-part-type="species" reg="castaneicolor">castaneicolor</tp:taxon-name-part></tp:taxon-name></italic> are restricted to New Zealand; <italic><tp:taxon-name><tp:taxon-name-part taxon-name-part-type="genus" reg="Austroponera">A.</tp:taxon-name-part> <tp:taxon-name-part taxon-name-part-type="species" reg="rufonigra">rufonigra</tp:taxon-name-part></tp:taxon-name></italic> and <italic><tp:taxon-name><tp:taxon-name-part taxon-name-part-type="genus" reg="Austroponera">A.</tp:taxon-name-part> <tp:taxon-name-part taxon-name-part-type="species" reg="pachynoda">pachynoda</tp:taxon-name-part></tp:taxon-name></italic> occur on the Australian mainland.</p></tp:treatment-sec><tp:treatment-sec sec-type="comments" id="SECID0EIACI"><title>Comments.</title><p>With <italic><tp:taxon-name><tp:taxon-name-part taxon-name-part-type="genus" reg="Austroponera">A.</tp:taxon-name-part> <tp:taxon-name-part taxon-name-part-type="species" reg="pachynoda">pachynoda</tp:taxon-name-part></tp:taxon-name></italic> removed from <italic><tp:taxon-name><tp:taxon-name-part taxon-name-part-type="genus" reg="Pseudoponera">Pseudoponera</tp:taxon-name-part></tp:taxon-name></italic>, the latter becomes a much more uniform genus, consisting of five very similar species. Its distribution also becomes more cohesive biogeographically, with four strictly Neotropical species and one, <italic><tp:taxon-name><tp:taxon-name-part taxon-name-part-type="genus" reg="Pseudoponera">P.</tp:taxon-name-part> <tp:taxon-name-part taxon-name-part-type="species" reg="stigma">stigma</tp:taxon-name-part></tp:taxon-name></italic>, a pantropical tramp species most likely native to the Neotropics.</p><sec sec-type="Species of Austroponera" id="SECID0ELBCI"><title>Species of <italic><tp:taxon-name><tp:taxon-name-part taxon-name-part-type="genus" reg="Austroponera">Austroponera</tp:taxon-name-part></tp:taxon-name></italic></title><p><italic><tp:taxon-name><tp:taxon-name-part taxon-name-part-type="genus" reg="Austroponera">A.</tp:taxon-name-part> <tp:taxon-name-part taxon-name-part-type="species" reg="castanea">castanea</tp:taxon-name-part></tp:taxon-name></italic> (Mayr, 1865): New Zealand.</p><p>= <italic><tp:taxon-name><tp:taxon-name-part taxon-name-part-type="genus" reg="Austroponera">A.</tp:taxon-name-part> <tp:taxon-name-part taxon-name-part-type="species" reg="castanea">castanea</tp:taxon-name-part> <tp:taxon-name-part taxon-name-part-type="subspecies" reg="striata">striata</tp:taxon-name-part></tp:taxon-name></italic> (Stitz, 1911): New Zealand.</p><p><italic><tp:taxon-name><tp:taxon-name-part taxon-name-part-type="genus" reg="Austroponera">A.</tp:taxon-name-part> <tp:taxon-name-part taxon-name-part-type="species" reg="castaneicolor">castaneicolor</tp:taxon-name-part></tp:taxon-name></italic> (Emery, 1893c): New Zealand.</p><p><italic><tp:taxon-name><tp:taxon-name-part taxon-name-part-type="genus" reg="Austroponera">A.</tp:taxon-name-part> <tp:taxon-name-part taxon-name-part-type="species" reg="pachynoda">pachynoda</tp:taxon-name-part></tp:taxon-name></italic> (Clark, 1930): Australia. comb. nov.</p><p><italic><tp:taxon-name><tp:taxon-name-part taxon-name-part-type="genus" reg="Austroponera">A.</tp:taxon-name-part> <tp:taxon-name-part taxon-name-part-type="species" reg="rufonigra">rufonigra</tp:taxon-name-part></tp:taxon-name></italic> (Clark, 1934): Australia.</p><p>= <italic><tp:taxon-name><tp:taxon-name-part taxon-name-part-type="genus" reg="Austroponera">A.</tp:taxon-name-part> <tp:taxon-name-part taxon-name-part-type="species" reg="clarki">clarki</tp:taxon-name-part></tp:taxon-name></italic> (Wheeler, 1934): Australia.</p></sec></tp:treatment-sec><ref-list><ref id="B136"><mixed-citation xmlns:xlink="http://www.w3.org/1999/xlink" xlink:type="simple"><person-group><name name-style="western"><surname>Schmidt</surname><given-names>CA</given-names></name><name name-style="western"><surname>Shattuck</surname><given-names>SO</given-names></name></person-group> (<year>2014</year>) <article-title>The higher classification of the ant subfamily <tp:taxon-name><tp:taxon-name-part taxon-name-part-type="subfamily">Ponerinae</tp:taxon-name-part></tp:taxon-name> (<tp:taxon-name><tp:taxon-name-part taxon-name-part-type="order">Hymenoptera</tp:taxon-name-part></tp:taxon-name>: <tp:taxon-name><tp:taxon-name-part taxon-name-part-type="family">Formicidae</tp:taxon-name-part></tp:taxon-name>), with a review of ponerine ecology and behavior.</article-title><source>Zootaxa</source><volume>3817</volume>(<issue>1</issue>): <fpage>1</fpage>–<lpage>242</lpage>. <ext-link xlink:href="10.11646/zootaxa.3817.1.1" ext-link-type="doi" xlink:type="simple">https://doi.org/10.11646/zootaxa.3817.1.1</ext-link></mixed-citation></ref></ref-list></tp:taxon-treatment>
