# Supplementary material for: A genus-level classification of the ant subfamily Ponerinae (Hymenoptera, Formicidae)
Source: Zookeys. 2025 Dec 19;1264:281–349. doi: 10.3897/zookeys.1264.173399 (PMC12743250; doi:10.3897/zookeys.1264.173399)
Supplement: XML Treatment for Boltonopone [file zookeys.1264.173399-treatment2.xml]

<!DOCTYPE tp:taxon-treatment
  PUBLIC "-//TaxonX//DTD Taxonomic Treatment Publishing DTD v0 20100105//EN" "tax-treatment-NSO.dtd">
<tp:taxon-treatment xmlns:tp="http://www.plazi.org/taxpub"><tp:treatment-meta><kwd-group><label>Taxon classification</label><kwd>
                <named-content content-type="kingdom">Animalia</named-content>
              </kwd></kwd-group><mixed-citation publication-type="journal"><person-group><name><surname>Fisher</surname><given-names>Brian L.</given-names></name><name><surname>Branstetter</surname><given-names>Michael G.</given-names></name><name><surname>Blaimer</surname><given-names>Bonnie B.</given-names></name><name><surname>Borowiec</surname><given-names>Marek L.</given-names></name><name><surname>Camacho</surname><given-names>Gabriela P.</given-names></name><name><surname>Doré</surname><given-names>Maël</given-names></name><name><surname>Ward</surname><given-names>Philip S.</given-names></name><name><surname>Longino</surname><given-names>John T.</given-names></name></person-group><article-title>A genus-level classification of the ant subfamily <tp:taxon-name><tp:taxon-name-part taxon-name-part-type="subfamily">Ponerinae</tp:taxon-name-part></tp:taxon-name> (<tp:taxon-name><tp:taxon-name-part taxon-name-part-type="order">Hymenoptera</tp:taxon-name-part></tp:taxon-name>, <tp:taxon-name><tp:taxon-name-part taxon-name-part-type="family">Formicidae</tp:taxon-name-part></tp:taxon-name>)</article-title><source>Zookeys</source><day>19</day><month>12</month><year>2025</year><volume>1264</volume><fpage>281</fpage><lpage>349</lpage><pub-id pub-id-type="doi">10.3897/zookeys.1264.173399</pub-id></mixed-citation></tp:treatment-meta><tp:nomenclature><tp:taxon-name><object-id xmlns:xlink="http://www.w3.org/1999/xlink" content-type="arpha" xlink:type="simple">3811759B-4DD6-5B78-9B3F-619B32C8DA52</object-id>
              <tp:taxon-name-part taxon-name-part-type="genus" reg="Boltonopone">Boltonopone</tp:taxon-name-part>
              <object-id xmlns:xlink="http://www.w3.org/1999/xlink" content-type="zoobank" xlink:type="simple">https://zoobank.org/48FD1A50-10D5-40CC-8A63-5F3DBF763CB3</object-id>
            </tp:taxon-name><tp:taxon-status xmlns:xlink="http://www.w3.org/1999/xlink" xlink:type="simple">gen. nov.</tp:taxon-status></tp:nomenclature><tp:treatment-sec sec-type="type species" id="SECID0ELFCI"><title>Type species.</title><p><italic><tp:taxon-name><tp:taxon-name-part taxon-name-part-type="genus" reg="Ponera">Ponera</tp:taxon-name-part> <tp:taxon-name-part taxon-name-part-type="species" reg="sulcata">sulcata</tp:taxon-name-part></tp:taxon-name></italic> Mayr, 1867b: 441; by present designation.</p></tp:treatment-sec><tp:treatment-sec sec-type="Phylogenetic relationships" id="SECID0E3FCI"><title>Phylogenetic relationships.</title><p><italic><tp:taxon-name><tp:taxon-name-part taxon-name-part-type="genus" reg="Boltonopone">Boltonopone</tp:taxon-name-part></tp:taxon-name></italic> corresponds to the <italic><tp:taxon-name><tp:taxon-name-part taxon-name-part-type="genus" reg="Bothroponera">Bothroponera</tp:taxon-name-part> <tp:taxon-name-part taxon-name-part-type="species" reg="sulcata">sulcata</tp:taxon-name-part></tp:taxon-name></italic> group as defined by <xref ref-type="bibr" rid="B136">Schmidt and Shattuck (2014)</xref> and further characterized by <xref ref-type="bibr" rid="B92">Joma and Mackay (2017)</xref>. Its recognition as a distinct genus reflects both molecular phylogenetic evidence (see discussion under <italic><tp:taxon-name><tp:taxon-name-part taxon-name-part-type="genus" reg="Bothroponera">Bothroponera</tp:taxon-name-part></tp:taxon-name></italic>) and its cohesive set of morphological traits, which separate it from related <italic><tp:taxon-name><tp:taxon-name-part taxon-name-part-type="genus" reg="Bothroponera">Bothroponera</tp:taxon-name-part></tp:taxon-name></italic> species.</p></tp:treatment-sec><tp:treatment-sec sec-type="diagnosis" id="SECID0EKHCI"><title>Diagnosis.</title><p>Members of <italic><tp:taxon-name><tp:taxon-name-part taxon-name-part-type="genus" reg="Boltonopone">Boltonopone</tp:taxon-name-part></tp:taxon-name></italic> possess the suite of characters attributed to the <italic><tp:taxon-name><tp:taxon-name-part taxon-name-part-type="genus" reg="Bothroponera">Bothroponera</tp:taxon-name-part> <tp:taxon-name-part taxon-name-part-type="species" reg="sulcata">sulcata</tp:taxon-name-part></tp:taxon-name></italic> group in <xref ref-type="bibr" rid="B136">Schmidt and Shattuck (2014)</xref> and <xref ref-type="bibr" rid="B92">Joma and Mackay (2017)</xref>. These include the presence of a metatibial gland; a subquadrate head slightly narrowed anteriorly with a concave posterior border; mandible shorter than head length bearing 6–9 teeth that alternate in size and are smooth or finely striate; and a broadly convex anterior clypeal border with a raised median area, sometimes showing longitudinal striae or a shallow groove. The frontal lobes are separated by a frontal furrow and are subquadrate anteriorly; the scape usually just surpasses the posterior lateral corners of the head. The eye is relatively small to moderate in size. The pronotal humerus is rounded, and the meso-metapleural suture is well developed. The mesonotum and propodeum are fused, with the propodeum posteriorly angulate or rounded and bearing an elongate propodeal spiracle. The petiole is large, with a visible spiracle and a developed sternopetiolar process. The metapleura are generally convex, though compressed in some species. Sculpture on the head and mesosoma is rough, sometimes punctate, and the body is variably colored (black, brown, or red), with moderately short to long erect golden or silver hairs, or in some cases nearly hairless. Males, where known, show a suborbiculate head with large eye, reduced notauli, and a small petiole relative to the propodeum. Full diagnostic discussion is provided under the treatment of <italic><tp:taxon-name><tp:taxon-name-part taxon-name-part-type="genus" reg="Bothroponera">Bothroponera</tp:taxon-name-part></tp:taxon-name></italic>.</p></tp:treatment-sec><tp:treatment-sec sec-type="distribution" id="SECID0ERICI"><title>Geographic distribution.</title><p>Species of <italic><tp:taxon-name><tp:taxon-name-part taxon-name-part-type="genus" reg="Boltonopone">Boltonopone</tp:taxon-name-part></tp:taxon-name></italic> are known from tropical Africa, India, Myanmar, and the Philippines.</p></tp:treatment-sec><tp:treatment-sec sec-type="etymology" id="SECID0E5ICI"><title>Etymology.</title><p>The genus name <italic><tp:taxon-name><tp:taxon-name-part taxon-name-part-type="genus" reg="Boltonopone">Boltonopone</tp:taxon-name-part></tp:taxon-name></italic> is dedicated to Barry Bolton, whose extensive contributions to ant taxonomy, including his foundational global catalogues and revisions of the <tp:taxon-name><tp:taxon-name-part taxon-name-part-type="subfamily">Ponerinae</tp:taxon-name-part></tp:taxon-name>, have profoundly shaped modern myrmecology. The suffix -<italic>pone</italic> is derived from <italic><tp:taxon-name><tp:taxon-name-part taxon-name-part-type="genus" reg="Ponera">Ponera</tp:taxon-name-part></tp:taxon-name></italic>, the type genus of the subfamily, and is commonly used in <tp:taxon-name><tp:taxon-name-part taxon-name-part-type="subfamily">Ponerinae</tp:taxon-name-part></tp:taxon-name> generic names. The gender is feminine.</p><sec sec-type="Species of Boltonopone" id="SECID0E5JCI"><title>Species of <italic><tp:taxon-name><tp:taxon-name-part taxon-name-part-type="genus" reg="Boltonopone">Boltonopone</tp:taxon-name-part></tp:taxon-name></italic></title><p><italic><tp:taxon-name><tp:taxon-name-part taxon-name-part-type="genus" reg="Boltonopone">B.</tp:taxon-name-part> <tp:taxon-name-part taxon-name-part-type="species" reg="ancilla">ancilla</tp:taxon-name-part></tp:taxon-name></italic> (Emery, 1899a): Congo. comb. nov.</p><p><italic><tp:taxon-name><tp:taxon-name-part taxon-name-part-type="genus" reg="Boltonopone">B.</tp:taxon-name-part> <tp:taxon-name-part taxon-name-part-type="species" reg="crassa">crassa</tp:taxon-name-part></tp:taxon-name></italic> (Emery, 1877): Ethiopia. comb. nov.</p><p><italic><tp:taxon-name><tp:taxon-name-part taxon-name-part-type="genus" reg="Boltonopone">B.</tp:taxon-name-part> <tp:taxon-name-part taxon-name-part-type="species" reg="escherichi">escherichi</tp:taxon-name-part></tp:taxon-name></italic> (Forel, 1910b): Eritrea. comb. nov.</p><p><italic><tp:taxon-name><tp:taxon-name-part taxon-name-part-type="genus" reg="Boltonopone">B.</tp:taxon-name-part> <tp:taxon-name-part taxon-name-part-type="species" reg="glabripes">glabripes</tp:taxon-name-part></tp:taxon-name></italic> Emery, 1893b: Philippines. comb. nov.</p><p><italic><tp:taxon-name><tp:taxon-name-part taxon-name-part-type="genus" reg="Boltonopone">B.</tp:taxon-name-part> <tp:taxon-name-part taxon-name-part-type="species" reg="ilgii">ilgii</tp:taxon-name-part></tp:taxon-name></italic> (Forel, 1910b): Ethiopia. comb. nov.</p><p>= <italic><tp:taxon-name><tp:taxon-name-part taxon-name-part-type="genus" reg="Boltonopone">B.</tp:taxon-name-part> <tp:taxon-name-part taxon-name-part-type="species" reg="crassior">crassior</tp:taxon-name-part></tp:taxon-name></italic> Santschi, 1930: Kenya. comb. nov.</p><p>= <italic><tp:taxon-name><tp:taxon-name-part taxon-name-part-type="genus" reg="Boltonopone">B.</tp:taxon-name-part> <tp:taxon-name-part taxon-name-part-type="species" reg="gamzea">gamzea</tp:taxon-name-part></tp:taxon-name></italic> (Özdikmen, 2010). comb. nov.</p><p><italic><tp:taxon-name><tp:taxon-name-part taxon-name-part-type="genus" reg="Boltonopone">B.</tp:taxon-name-part> <tp:taxon-name-part taxon-name-part-type="species" reg="kruegeri">kruegeri</tp:taxon-name-part></tp:taxon-name></italic> (Forel, 1910a): South Africa. comb. nov.</p><p>= <italic><tp:taxon-name><tp:taxon-name-part taxon-name-part-type="genus" reg="Boltonopone">B.</tp:taxon-name-part> <tp:taxon-name-part taxon-name-part-type="species" reg="asina">asina</tp:taxon-name-part></tp:taxon-name></italic> (Santschi, 1912): Kenya. comb. nov.</p><p>= <italic><tp:taxon-name><tp:taxon-name-part taxon-name-part-type="genus" reg="Boltonopone">B.</tp:taxon-name-part> <tp:taxon-name-part taxon-name-part-type="species" reg="rhodesiana">rhodesiana</tp:taxon-name-part></tp:taxon-name></italic> (Forel, 1913a): Zimbabwe. comb. nov.</p><p><italic><tp:taxon-name><tp:taxon-name-part taxon-name-part-type="genus" reg="Boltonopone">B.</tp:taxon-name-part> <tp:taxon-name-part taxon-name-part-type="species" reg="notaula">notaula</tp:taxon-name-part></tp:taxon-name></italic> Joma &amp; Mackay, 2017: Tanzania. comb. nov.</p><p><italic><tp:taxon-name><tp:taxon-name-part taxon-name-part-type="genus" reg="Boltonopone">B.</tp:taxon-name-part> <tp:taxon-name-part taxon-name-part-type="species" reg="picardi">picardi</tp:taxon-name-part></tp:taxon-name></italic> (Forel, 1901a): Angola. comb. nov.</p><p><italic><tp:taxon-name><tp:taxon-name-part taxon-name-part-type="genus" reg="Boltonopone">B.</tp:taxon-name-part> <tp:taxon-name-part taxon-name-part-type="species" reg="pilosuperficia">pilosuperficia</tp:taxon-name-part></tp:taxon-name></italic> Joma &amp; Mackay, 2017: Gabon. comb. nov.</p><p><italic><tp:taxon-name><tp:taxon-name-part taxon-name-part-type="genus" reg="Boltonopone">B.</tp:taxon-name-part> <tp:taxon-name-part taxon-name-part-type="species" reg="rubiginosa">rubiginosa</tp:taxon-name-part></tp:taxon-name></italic> (Emery, 1889): Myanmar. comb. nov.</p><p><italic><tp:taxon-name><tp:taxon-name-part taxon-name-part-type="genus" reg="Boltonopone">B.</tp:taxon-name-part> <tp:taxon-name-part taxon-name-part-type="species" reg="ryderae">ryderae</tp:taxon-name-part></tp:taxon-name></italic> Joma &amp; Mackay, 2017: Guinea. comb. nov.</p><p><italic><tp:taxon-name><tp:taxon-name-part taxon-name-part-type="genus" reg="Boltonopone">B.</tp:taxon-name-part> <tp:taxon-name-part taxon-name-part-type="species" reg="silvestrii">silvestrii</tp:taxon-name-part></tp:taxon-name></italic> (Santschi, 1914b): Ghana. comb. nov.</p><p>= <italic><tp:taxon-name><tp:taxon-name-part taxon-name-part-type="genus" reg="Boltonopone">B.</tp:taxon-name-part> <tp:taxon-name-part taxon-name-part-type="species" reg="kenyensis">kenyensis</tp:taxon-name-part></tp:taxon-name></italic> Santschi, 1937a: Kenya. comb. nov.</p><p>= <italic><tp:taxon-name><tp:taxon-name-part taxon-name-part-type="genus" reg="Boltonopone">B.</tp:taxon-name-part> <tp:taxon-name-part taxon-name-part-type="species" reg="nimba">nimba</tp:taxon-name-part></tp:taxon-name></italic> Bernard, 1953: Guinea. comb. nov.</p><p><italic><tp:taxon-name><tp:taxon-name-part taxon-name-part-type="genus" reg="Boltonopone">B.</tp:taxon-name-part> <tp:taxon-name-part taxon-name-part-type="species" reg="soror">soror</tp:taxon-name-part></tp:taxon-name></italic> (Emery, 1899a): Cameroon. comb. nov.</p><p>= <italic><tp:taxon-name><tp:taxon-name-part taxon-name-part-type="genus" reg="Boltonopone">B.</tp:taxon-name-part> <tp:taxon-name-part taxon-name-part-type="species" reg="lamottei">lamottei</tp:taxon-name-part></tp:taxon-name></italic> Bernard, 1953: Guinea. comb. nov.</p><p>= <italic><tp:taxon-name><tp:taxon-name-part taxon-name-part-type="genus" reg="Boltonopone">B.</tp:taxon-name-part> <tp:taxon-name-part taxon-name-part-type="species" reg="suturalis">suturalis</tp:taxon-name-part></tp:taxon-name></italic> (Forel, 1907b): Ethiopia. comb. nov.</p><p><italic><tp:taxon-name><tp:taxon-name-part taxon-name-part-type="genus" reg="Bothroponera">B.</tp:taxon-name-part> <tp:taxon-name-part taxon-name-part-type="species" reg="sulcata">sulcata</tp:taxon-name-part></tp:taxon-name></italic> (Mayr, 1867b): “Vaterland unbekannt.” comb. nov.</p><p><italic><tp:taxon-name><tp:taxon-name-part taxon-name-part-type="genus" reg="Bothroponera">B.</tp:taxon-name-part> <tp:taxon-name-part taxon-name-part-type="species" reg="sulcata">sulcata</tp:taxon-name-part> <tp:taxon-name-part taxon-name-part-type="subspecies" reg="fossulata">fossulata</tp:taxon-name-part></tp:taxon-name></italic> (Forel, 1900b): India. comb. nov.</p><p><italic><tp:taxon-name><tp:taxon-name-part taxon-name-part-type="genus" reg="Bothroponera">B.</tp:taxon-name-part> <tp:taxon-name-part taxon-name-part-type="species" reg="sulcata">sulcata</tp:taxon-name-part> <tp:taxon-name-part taxon-name-part-type="subspecies" reg="sulcatotesserinoda">sulcatotesserinoda</tp:taxon-name-part></tp:taxon-name></italic> (Forel, 1900b): India. comb. nov.</p><p><italic><tp:taxon-name><tp:taxon-name-part taxon-name-part-type="genus" reg="Bothroponera">B.</tp:taxon-name-part> <tp:taxon-name-part taxon-name-part-type="species" reg="tesseronoda">tesseronoda</tp:taxon-name-part></tp:taxon-name></italic> (Emery, 1877): India. comb. nov.</p><p><italic><tp:taxon-name><tp:taxon-name-part taxon-name-part-type="genus" reg="Bothroponera">B.</tp:taxon-name-part> <tp:taxon-name-part taxon-name-part-type="species" reg="williamsi">williamsi</tp:taxon-name-part></tp:taxon-name></italic> Wheeler, W.M. &amp; Chapman, 1925: Philippines. comb. nov.</p></sec></tp:treatment-sec><ref-list><ref id="B136"><mixed-citation xmlns:xlink="http://www.w3.org/1999/xlink" xlink:type="simple"><person-group><name name-style="western"><surname>Schmidt</surname><given-names>CA</given-names></name><name name-style="western"><surname>Shattuck</surname><given-names>SO</given-names></name></person-group> (<year>2014</year>) <article-title>The higher classification of the ant subfamily <tp:taxon-name><tp:taxon-name-part taxon-name-part-type="subfamily">Ponerinae</tp:taxon-name-part></tp:taxon-name> (<tp:taxon-name><tp:taxon-name-part taxon-name-part-type="order">Hymenoptera</tp:taxon-name-part></tp:taxon-name>: <tp:taxon-name><tp:taxon-name-part taxon-name-part-type="family">Formicidae</tp:taxon-name-part></tp:taxon-name>), with a review of ponerine ecology and behavior.</article-title><source>Zootaxa</source><volume>3817</volume>(<issue>1</issue>): <fpage>1</fpage>–<lpage>242</lpage>. <ext-link xlink:href="10.11646/zootaxa.3817.1.1" ext-link-type="doi" xlink:type="simple">https://doi.org/10.11646/zootaxa.3817.1.1</ext-link></mixed-citation></ref><ref id="B92"><mixed-citation xmlns:xlink="http://www.w3.org/1999/xlink" xlink:type="simple"><person-group><name name-style="western"><surname>Joma</surname><given-names>AMA</given-names></name><name name-style="western"><surname>Mackay</surname><given-names>WP</given-names></name></person-group> (<year>2017</year>) <article-title>Revision of the African ants of the <italic><tp:taxon-name><tp:taxon-name-part taxon-name-part-type="genus">Bothroponera</tp:taxon-name-part> <tp:taxon-name-part taxon-name-part-type="species">sulcata</tp:taxon-name-part></tp:taxon-name></italic> species complex (<tp:taxon-name><tp:taxon-name-part taxon-name-part-type="order">Hymenoptera</tp:taxon-name-part></tp:taxon-name>: <tp:taxon-name><tp:taxon-name-part taxon-name-part-type="family">Formicidae</tp:taxon-name-part></tp:taxon-name>: <tp:taxon-name><tp:taxon-name-part taxon-name-part-type="subfamily">Ponerinae</tp:taxon-name-part></tp:taxon-name>).</article-title><source>Transactions of the American Entomological Society</source><volume>143</volume>(<issue>1</issue>): <fpage>7</fpage>–<lpage>71</lpage>. <ext-link xlink:href="10.3157/061.143.0103" ext-link-type="doi" xlink:type="simple">https://doi.org/10.3157/061.143.0103</ext-link></mixed-citation></ref></ref-list></tp:taxon-treatment>
