# Supplementary material for: A genus-level classification of the ant subfamily Ponerinae (Hymenoptera, Formicidae)
Source: Zookeys. 2025 Dec 19;1264:281–349. doi: 10.3897/zookeys.1264.173399 (PMC12743250; doi:10.3897/zookeys.1264.173399)
Supplement: XML Treatment for Bothroponera [file zookeys.1264.173399-treatment3.xml]

<!DOCTYPE tp:taxon-treatment
  PUBLIC "-//TaxonX//DTD Taxonomic Treatment Publishing DTD v0 20100105//EN" "tax-treatment-NSO.dtd">
<tp:taxon-treatment xmlns:tp="http://www.plazi.org/taxpub"><tp:treatment-meta><kwd-group><label>Taxon classification</label><kwd>
                <named-content content-type="kingdom">Animalia</named-content>
              </kwd></kwd-group><mixed-citation publication-type="journal"><person-group><name><surname>Fisher</surname><given-names>Brian L.</given-names></name><name><surname>Branstetter</surname><given-names>Michael G.</given-names></name><name><surname>Blaimer</surname><given-names>Bonnie B.</given-names></name><name><surname>Borowiec</surname><given-names>Marek L.</given-names></name><name><surname>Camacho</surname><given-names>Gabriela P.</given-names></name><name><surname>Doré</surname><given-names>Maël</given-names></name><name><surname>Ward</surname><given-names>Philip S.</given-names></name><name><surname>Longino</surname><given-names>John T.</given-names></name></person-group><article-title>A genus-level classification of the ant subfamily <tp:taxon-name><tp:taxon-name-part taxon-name-part-type="subfamily">Ponerinae</tp:taxon-name-part></tp:taxon-name> (<tp:taxon-name><tp:taxon-name-part taxon-name-part-type="order">Hymenoptera</tp:taxon-name-part></tp:taxon-name>, <tp:taxon-name><tp:taxon-name-part taxon-name-part-type="family">Formicidae</tp:taxon-name-part></tp:taxon-name>)</article-title><source>Zookeys</source><day>19</day><month>12</month><year>2025</year><volume>1264</volume><fpage>281</fpage><lpage>349</lpage><pub-id pub-id-type="doi">10.3897/zookeys.1264.173399</pub-id></mixed-citation></tp:treatment-meta><tp:nomenclature><tp:taxon-name><object-id xmlns:xlink="http://www.w3.org/1999/xlink" content-type="arpha" xlink:type="simple">02867173-26EA-5E24-AC96-92F05C9C327D</object-id>
              <tp:taxon-name-part taxon-name-part-type="genus" reg="Bothroponera">Bothroponera</tp:taxon-name-part>
            </tp:taxon-name><tp:taxon-authority>Mayr</tp:taxon-authority></tp:nomenclature><tp:treatment-sec sec-type="type species" id="SECID0ECWCI"><title>Type species.</title><p><xref ref-type="bibr" rid="B136">Schmidt and Shattuck (2014)</xref> divided <italic><tp:taxon-name><tp:taxon-name-part taxon-name-part-type="genus" reg="Bothroponera">Bothroponera</tp:taxon-name-part></tp:taxon-name></italic> into two groups: <italic><tp:taxon-name><tp:taxon-name-part taxon-name-part-type="genus" reg="Bothroponera">Bothroponera</tp:taxon-name-part></tp:taxon-name></italic> (<italic>sensu stricto</italic>) and the <italic><tp:taxon-name><tp:taxon-name-part taxon-name-part-type="genus" reg="Bothroponera">B.</tp:taxon-name-part> <tp:taxon-name-part taxon-name-part-type="species" reg="sulcata">sulcata</tp:taxon-name-part></tp:taxon-name></italic> group. Our phylogenetic results now corroborate that these two groups represent distinct and widely separated clades. We describe a new genus for the <italic><tp:taxon-name><tp:taxon-name-part taxon-name-part-type="genus" reg="Bothroponera">B.</tp:taxon-name-part> <tp:taxon-name-part taxon-name-part-type="species" reg="sulcata">sulcata</tp:taxon-name-part></tp:taxon-name></italic> group herein. The newly circumscribed <italic><tp:taxon-name><tp:taxon-name-part taxon-name-part-type="genus" reg="Bothroponera">Bothroponera</tp:taxon-name-part></tp:taxon-name></italic> therefore corresponds to <italic><tp:taxon-name><tp:taxon-name-part taxon-name-part-type="genus" reg="Bothroponera">Bothroponera</tp:taxon-name-part></tp:taxon-name></italic> (<italic>sensu stricto</italic>) of <xref ref-type="bibr" rid="B136">Schmidt and Shattuck (2014)</xref>, with its distinctive features confirmed by our molecular results.</p></tp:treatment-sec><tp:treatment-sec sec-type="diagnosis" id="SECID0EGYCI"><title>Diagnosis.</title><p><xref ref-type="bibr" rid="B136">Schmidt and Shattuck (2014)</xref> listed the diagnostic features of <italic><tp:taxon-name><tp:taxon-name-part taxon-name-part-type="genus" reg="Bothroponera">Bothroponera</tp:taxon-name-part></tp:taxon-name></italic> as follows: body without a long dense golden pilosity; mesopleuron usually not divided by a transverse groove; metanotal groove obsolete; propodeal dorsum without spines or teeth; propodeal spiracle slit-shaped; petiole nodiform (not semicircular in dorsal view) and without posterodorsal spines or teeth; tergite of abdominal segment III (A3) without strong longitudinal striations; gaster with a strong constriction between A3 and A4; and metatibia with two spurs. Within <italic><tp:taxon-name><tp:taxon-name-part taxon-name-part-type="genus" reg="Bothroponera">Bothroponera</tp:taxon-name-part></tp:taxon-name></italic> (s.s.), further distinguishing features include strong sculpturing, large cordate frontal lobe, a broad propodeal dorsum, and a U-shaped cuticular lip posterior to the metapleural gland orifice. These traits are lacking in the <italic><tp:taxon-name><tp:taxon-name-part taxon-name-part-type="genus" reg="Bothroponera">B.</tp:taxon-name-part> <tp:taxon-name-part taxon-name-part-type="species" reg="sulcata">sulcata</tp:taxon-name-part></tp:taxon-name></italic> group. Additionally, <italic><tp:taxon-name><tp:taxon-name-part taxon-name-part-type="genus" reg="Bothroponera">Bothroponera</tp:taxon-name-part></tp:taxon-name></italic> (s.s.) has a stridulitrum on the pretergite of A4, whereas the <italic><tp:taxon-name><tp:taxon-name-part taxon-name-part-type="genus" reg="Bothroponera">B.</tp:taxon-name-part> <tp:taxon-name-part taxon-name-part-type="species" reg="sulcata">sulcata</tp:taxon-name-part></tp:taxon-name></italic> group lacks it. The large cordate frontal lobe is a particularly distinctive and highly visible feature for identifying the genus in its revised circumscription.</p></tp:treatment-sec><tp:treatment-sec sec-type="comments" id="SECID0E2ZCI"><title>Comments.</title><p>In their taxonomic discussion, <xref ref-type="bibr" rid="B136">Schmidt and Shattuck (2014)</xref> already noted that the combination of the two groups (<italic><tp:taxon-name><tp:taxon-name-part taxon-name-part-type="genus" reg="Bothroponera">Bothroponera</tp:taxon-name-part></tp:taxon-name></italic> (s.s.) and <italic><tp:taxon-name><tp:taxon-name-part taxon-name-part-type="genus" reg="Bothroponera">B.</tp:taxon-name-part> <tp:taxon-name-part taxon-name-part-type="species" reg="sulcata">sulcata</tp:taxon-name-part></tp:taxon-name></italic> group) might be artificial and could represent separate lineages. Subsequent revisions by <xref ref-type="bibr" rid="B91">Joma and Mackay (2015</xref>, <xref ref-type="bibr" rid="B92">2017</xref>, <xref ref-type="bibr" rid="B93">2020</xref>) on the Afrotropical members of the <italic><tp:taxon-name><tp:taxon-name-part taxon-name-part-type="genus" reg="Bothroponera">B.</tp:taxon-name-part> <tp:taxon-name-part taxon-name-part-type="species" reg="pumicosa">pumicosa</tp:taxon-name-part></tp:taxon-name></italic>, <italic><tp:taxon-name><tp:taxon-name-part taxon-name-part-type="genus" reg="Bothroponera">B.</tp:taxon-name-part> <tp:taxon-name-part taxon-name-part-type="species" reg="sulcata">sulcata</tp:taxon-name-part></tp:taxon-name></italic>, and <italic><tp:taxon-name><tp:taxon-name-part taxon-name-part-type="genus" reg="Bothroponera">B.</tp:taxon-name-part> <tp:taxon-name-part taxon-name-part-type="species" reg="talpa">talpa</tp:taxon-name-part></tp:taxon-name></italic> groups supported this view, applying largely the same characters as those of Schmidt and Shattuck to distinguish these lineages. Based on our phylogenomic results, we now formally separate the <italic><tp:taxon-name><tp:taxon-name-part taxon-name-part-type="genus" reg="Bothroponera">B.</tp:taxon-name-part> <tp:taxon-name-part taxon-name-part-type="species" reg="sulcata">sulcata</tp:taxon-name-part></tp:taxon-name></italic> group into its own genus, described herein, and restrict <italic><tp:taxon-name><tp:taxon-name-part taxon-name-part-type="genus" reg="Bothroponera">Bothroponera</tp:taxon-name-part></tp:taxon-name></italic> to <italic><tp:taxon-name><tp:taxon-name-part taxon-name-part-type="genus" reg="Bothroponera">Bothroponera</tp:taxon-name-part></tp:taxon-name></italic> (s.s.), occurring only in the Afrotropical region, including Madagascar.</p></tp:treatment-sec><tp:treatment-sec sec-type="distribution" id="SECID0E43CI"><title>Geographic distribution.</title><p><italic><tp:taxon-name><tp:taxon-name-part taxon-name-part-type="genus" reg="Bothroponera">Bothroponera</tp:taxon-name-part></tp:taxon-name></italic>, in its revised sense, is distributed in the Afrotropical region, including Madagascar.</p><sec sec-type="Species of Bothroponera" id="SECID0EK4CI"><title>Species of <italic><tp:taxon-name><tp:taxon-name-part taxon-name-part-type="genus" reg="Bothroponera">Bothroponera</tp:taxon-name-part></tp:taxon-name></italic></title><p><italic><tp:taxon-name><tp:taxon-name-part taxon-name-part-type="genus" reg="Bothroponera">B.</tp:taxon-name-part> <tp:taxon-name-part taxon-name-part-type="species" reg="aspera">aspera</tp:taxon-name-part></tp:taxon-name></italic> Arnold, 1962: South Africa.</p><p><italic><tp:taxon-name><tp:taxon-name-part taxon-name-part-type="genus" reg="Bothroponera">B.</tp:taxon-name-part> <tp:taxon-name-part taxon-name-part-type="species" reg="berthoudi">berthoudi</tp:taxon-name-part></tp:taxon-name></italic> (Forel, 1901c): South Africa.</p><p>= <italic><tp:taxon-name><tp:taxon-name-part taxon-name-part-type="genus" reg="Bothroponera">B.</tp:taxon-name-part> <tp:taxon-name-part taxon-name-part-type="species" reg="variolosa">variolosa</tp:taxon-name-part></tp:taxon-name></italic> Arnold, 1947: South Africa.</p><p><italic><tp:taxon-name><tp:taxon-name-part taxon-name-part-type="genus" reg="Bothroponera">B.</tp:taxon-name-part> <tp:taxon-name-part taxon-name-part-type="species" reg="cambouei">cambouei</tp:taxon-name-part></tp:taxon-name></italic> Forel, 1891: Madagascar.</p><p>= <italic><tp:taxon-name><tp:taxon-name-part taxon-name-part-type="genus" reg="Bothroponera">B.</tp:taxon-name-part> <tp:taxon-name-part taxon-name-part-type="species" reg="jonesii">jonesii</tp:taxon-name-part></tp:taxon-name></italic> (Forel, 1891): Madagascar. syn. nov.</p><p>= <italic><tp:taxon-name><tp:taxon-name-part taxon-name-part-type="genus" reg="Bothroponera">B.</tp:taxon-name-part> <tp:taxon-name-part taxon-name-part-type="species" reg="kipyatkovi">kipyatkovi</tp:taxon-name-part></tp:taxon-name></italic> (Dubovikoff, 2013): Madagascar.</p><p><italic><tp:taxon-name><tp:taxon-name-part taxon-name-part-type="genus" reg="Bothroponera">B.</tp:taxon-name-part> <tp:taxon-name-part taxon-name-part-type="species" reg="cariosa">cariosa</tp:taxon-name-part></tp:taxon-name></italic> Emery, 1895b: Mozambique.</p><p><italic><tp:taxon-name><tp:taxon-name-part taxon-name-part-type="genus" reg="Bothroponera">B.</tp:taxon-name-part> <tp:taxon-name-part taxon-name-part-type="species" reg="cavernosa">cavernosa</tp:taxon-name-part></tp:taxon-name></italic> (Roger, 1860): South Africa.</p><p><italic><tp:taxon-name><tp:taxon-name-part taxon-name-part-type="genus" reg="Bothroponera">B.</tp:taxon-name-part> <tp:taxon-name-part taxon-name-part-type="species" reg="comorensis">comorensis</tp:taxon-name-part></tp:taxon-name></italic> (André, 1887): Madagascar.</p><p><italic><tp:taxon-name><tp:taxon-name-part taxon-name-part-type="genus" reg="Bothroponera">B.</tp:taxon-name-part> <tp:taxon-name-part taxon-name-part-type="species" reg="cribrata">cribrata</tp:taxon-name-part></tp:taxon-name></italic> (Santschi, 1910): Congo.</p><p><italic><tp:taxon-name><tp:taxon-name-part taxon-name-part-type="genus" reg="Bothroponera">B.</tp:taxon-name-part> <tp:taxon-name-part taxon-name-part-type="species" reg="fugax">fugax</tp:taxon-name-part></tp:taxon-name></italic> (Forel, 1907a): Tanzania.</p><p><italic><tp:taxon-name><tp:taxon-name-part taxon-name-part-type="genus" reg="Bothroponera">B.</tp:taxon-name-part> <tp:taxon-name-part taxon-name-part-type="species" reg="granosa">granosa</tp:taxon-name-part></tp:taxon-name></italic> (Roger, 1860): South Africa.</p><p><italic><tp:taxon-name><tp:taxon-name-part taxon-name-part-type="genus" reg="Bothroponera">B.</tp:taxon-name-part> <tp:taxon-name-part taxon-name-part-type="species" reg="henryi">henryi</tp:taxon-name-part></tp:taxon-name></italic> (Donisthorpe, 1942): India.</p><p><italic><tp:taxon-name><tp:taxon-name-part taxon-name-part-type="genus" reg="Bothroponera">B.</tp:taxon-name-part> <tp:taxon-name-part taxon-name-part-type="species" reg="laevissima">laevissima</tp:taxon-name-part></tp:taxon-name></italic> (Arnold, 1915): South Africa.</p><p><italic><tp:taxon-name><tp:taxon-name-part taxon-name-part-type="genus" reg="Bothroponera">B.</tp:taxon-name-part> <tp:taxon-name-part taxon-name-part-type="species" reg="masoala">masoala</tp:taxon-name-part></tp:taxon-name></italic> (Rakotonirina &amp; Fisher, 2013a): Madagascar.</p><p><italic><tp:taxon-name><tp:taxon-name-part taxon-name-part-type="genus" reg="Bothroponera">B.</tp:taxon-name-part> <tp:taxon-name-part taxon-name-part-type="species" reg="montivaga">montivaga</tp:taxon-name-part></tp:taxon-name></italic> Arnold, 1947: South Africa.</p><p><italic><tp:taxon-name><tp:taxon-name-part taxon-name-part-type="genus" reg="Bothroponera">B.</tp:taxon-name-part> <tp:taxon-name-part taxon-name-part-type="species" reg="pachyderma">pachyderma</tp:taxon-name-part></tp:taxon-name></italic> (Emery, 1901): Cameroon.</p><p>= <italic><tp:taxon-name><tp:taxon-name-part taxon-name-part-type="genus" reg="Bothroponera">B.</tp:taxon-name-part> <tp:taxon-name-part taxon-name-part-type="species" reg="attenata">attenata</tp:taxon-name-part></tp:taxon-name></italic> (Santschi, 1920): Democratic Republic of the Congo.</p><p>= <italic><tp:taxon-name><tp:taxon-name-part taxon-name-part-type="genus" reg="Bothroponera">B.</tp:taxon-name-part> <tp:taxon-name-part taxon-name-part-type="species" reg="funerea">funerea</tp:taxon-name-part></tp:taxon-name></italic> Wheeler, 1922a: Democratic Republic of the Congo.</p><p>= <italic><tp:taxon-name><tp:taxon-name-part taxon-name-part-type="genus" reg="Bothroponera">B.</tp:taxon-name-part> <tp:taxon-name-part taxon-name-part-type="species" reg="postsquamosa">postsquamosa</tp:taxon-name-part></tp:taxon-name></italic> (Santschi, 1920): Congo.</p><p><italic><tp:taxon-name><tp:taxon-name-part taxon-name-part-type="genus" reg="Bothroponera">B.</tp:taxon-name-part> <tp:taxon-name-part taxon-name-part-type="species" reg="perroti">perroti</tp:taxon-name-part></tp:taxon-name></italic> Forel, 1891: Madagascar.</p><p>= <italic><tp:taxon-name><tp:taxon-name-part taxon-name-part-type="genus" reg="Bothroponera">B.</tp:taxon-name-part> <tp:taxon-name-part taxon-name-part-type="species" reg="admista">admista</tp:taxon-name-part></tp:taxon-name></italic> Forel, 1892: Madagascar.</p><p><italic><tp:taxon-name><tp:taxon-name-part taxon-name-part-type="genus" reg="Bothroponera">B.</tp:taxon-name-part> <tp:taxon-name-part taxon-name-part-type="species" reg="planicornis">planicornis</tp:taxon-name-part></tp:taxon-name></italic> (Rakotonirina &amp; Fisher, 2013a): Madagascar.</p><p><italic><tp:taxon-name><tp:taxon-name-part taxon-name-part-type="genus" reg="Bothroponera">B.</tp:taxon-name-part> <tp:taxon-name-part taxon-name-part-type="species" reg="pumicosa">pumicosa</tp:taxon-name-part></tp:taxon-name></italic> (Roger, 1860): South Africa.</p><p><italic><tp:taxon-name><tp:taxon-name-part taxon-name-part-type="genus" reg="Bothroponera">B.</tp:taxon-name-part> <tp:taxon-name-part taxon-name-part-type="species" reg="rubescens">rubescens</tp:taxon-name-part></tp:taxon-name></italic> Santschi, 1937a: Democratic Republic of the Congo.</p><p><italic><tp:taxon-name><tp:taxon-name-part taxon-name-part-type="genus" reg="Bothroponera">B.</tp:taxon-name-part> <tp:taxon-name-part taxon-name-part-type="species" reg="sanguinea">sanguinea</tp:taxon-name-part></tp:taxon-name></italic> (Santschi, 1920): Democratic Republic of the Congo.</p><p><italic><tp:taxon-name><tp:taxon-name-part taxon-name-part-type="genus" reg="Bothroponera">B.</tp:taxon-name-part> <tp:taxon-name-part taxon-name-part-type="species" reg="sculpturata">sculpturata</tp:taxon-name-part></tp:taxon-name></italic> (Santschi, 1912): Zimbabwe.</p><p>= <italic><tp:taxon-name><tp:taxon-name-part taxon-name-part-type="genus" reg="Bothroponera">B.</tp:taxon-name-part> <tp:taxon-name-part taxon-name-part-type="species" reg="mlanjiensis">mlanjiensis</tp:taxon-name-part></tp:taxon-name></italic> Arnold, 1946: Malawi.</p><p><italic><tp:taxon-name><tp:taxon-name-part taxon-name-part-type="genus" reg="Bothroponera">B.</tp:taxon-name-part> <tp:taxon-name-part taxon-name-part-type="species" reg="strigulosa">strigulosa</tp:taxon-name-part></tp:taxon-name></italic> Emery, 1895b: South Africa.</p><p><italic><tp:taxon-name><tp:taxon-name-part taxon-name-part-type="genus" reg="Bothroponera">B.</tp:taxon-name-part> <tp:taxon-name-part taxon-name-part-type="species" reg="talpa">talpa</tp:taxon-name-part></tp:taxon-name></italic> André, 1890: Sierra Leone.</p><p>= <italic><tp:taxon-name><tp:taxon-name-part taxon-name-part-type="genus" reg="Bothroponera">B.</tp:taxon-name-part> <tp:taxon-name-part taxon-name-part-type="species" reg="clavicornis">clavicornis</tp:taxon-name-part></tp:taxon-name></italic> (Bernard, 1953): Guinea.</p><p><italic><tp:taxon-name><tp:taxon-name-part taxon-name-part-type="genus" reg="Bothroponera">B.</tp:taxon-name-part> <tp:taxon-name-part taxon-name-part-type="species" reg="talpa">talpa</tp:taxon-name-part> <tp:taxon-name-part taxon-name-part-type="subspecies" reg="variolata">variolata</tp:taxon-name-part></tp:taxon-name></italic> (Santschi, 1912): Congo.</p><p><italic><tp:taxon-name><tp:taxon-name-part taxon-name-part-type="genus" reg="Bothroponera">B.</tp:taxon-name-part> <tp:taxon-name-part taxon-name-part-type="species" reg="tavaratra">tavaratra</tp:taxon-name-part></tp:taxon-name></italic> (Rakotonirina &amp; Fisher, 2013a): Madagascar.</p><p><italic><tp:taxon-name><tp:taxon-name-part taxon-name-part-type="genus" reg="Bothroponera">B.</tp:taxon-name-part> <tp:taxon-name-part taxon-name-part-type="species" reg="umgodikulula">umgodikulula</tp:taxon-name-part></tp:taxon-name></italic> Joma &amp; Mackay, 2015: South Africa.</p><p><italic><tp:taxon-name><tp:taxon-name-part taxon-name-part-type="genus" reg="Bothroponera">B.</tp:taxon-name-part> <tp:taxon-name-part taxon-name-part-type="species" reg="vazimba">vazimba</tp:taxon-name-part></tp:taxon-name></italic> (Rakotonirina &amp; Fisher, 2013a): Madagascar.</p><p><italic><tp:taxon-name><tp:taxon-name-part taxon-name-part-type="genus" reg="Bothroponera">B.</tp:taxon-name-part> <tp:taxon-name-part taxon-name-part-type="species" reg="wasmannii">wasmannii</tp:taxon-name-part></tp:taxon-name></italic> Forel, 1887: Madagascar.</p><p><italic><tp:taxon-name><tp:taxon-name-part taxon-name-part-type="genus" reg="Bothroponera">B.</tp:taxon-name-part> <tp:taxon-name-part taxon-name-part-type="species" reg="zumpti">zumpti</tp:taxon-name-part></tp:taxon-name></italic> Santschi, 1937b: Cameroon.</p></sec></tp:treatment-sec><ref-list><ref id="B136"><mixed-citation xmlns:xlink="http://www.w3.org/1999/xlink" xlink:type="simple"><person-group><name name-style="western"><surname>Schmidt</surname><given-names>CA</given-names></name><name name-style="western"><surname>Shattuck</surname><given-names>SO</given-names></name></person-group> (<year>2014</year>) <article-title>The higher classification of the ant subfamily <tp:taxon-name><tp:taxon-name-part taxon-name-part-type="subfamily">Ponerinae</tp:taxon-name-part></tp:taxon-name> (<tp:taxon-name><tp:taxon-name-part taxon-name-part-type="order">Hymenoptera</tp:taxon-name-part></tp:taxon-name>: <tp:taxon-name><tp:taxon-name-part taxon-name-part-type="family">Formicidae</tp:taxon-name-part></tp:taxon-name>), with a review of ponerine ecology and behavior.</article-title><source>Zootaxa</source><volume>3817</volume>(<issue>1</issue>): <fpage>1</fpage>–<lpage>242</lpage>. <ext-link xlink:href="10.11646/zootaxa.3817.1.1" ext-link-type="doi" xlink:type="simple">https://doi.org/10.11646/zootaxa.3817.1.1</ext-link></mixed-citation></ref><ref id="B91"><mixed-citation xmlns:xlink="http://www.w3.org/1999/xlink" xlink:type="simple"><person-group><name name-style="western"><surname>Joma</surname><given-names>AMA</given-names></name><name name-style="western"><surname>Mackay</surname><given-names>WP</given-names></name></person-group> (<year>2015</year>) <article-title>Revision of the African ants of the <italic><tp:taxon-name><tp:taxon-name-part taxon-name-part-type="genus">Bothroponera</tp:taxon-name-part> <tp:taxon-name-part taxon-name-part-type="species">pumicosa</tp:taxon-name-part></tp:taxon-name></italic> species complex (<tp:taxon-name><tp:taxon-name-part taxon-name-part-type="order">Hymenoptera</tp:taxon-name-part></tp:taxon-name>: <tp:taxon-name><tp:taxon-name-part taxon-name-part-type="family">Formicidae</tp:taxon-name-part></tp:taxon-name>: <tp:taxon-name><tp:taxon-name-part taxon-name-part-type="subfamily">Ponerinae</tp:taxon-name-part></tp:taxon-name>).</article-title><source>Sociobiology</source><volume>62</volume>(<issue>4</issue>): <fpage>538</fpage>–<lpage>563</lpage>. <ext-link xlink:href="10.13102/sociobiology.v62i4.845" ext-link-type="doi" xlink:type="simple">https://doi.org/10.13102/sociobiology.v62i4.845</ext-link></mixed-citation></ref><ref id="B92"><mixed-citation xmlns:xlink="http://www.w3.org/1999/xlink" xlink:type="simple"><person-group><name name-style="western"><surname>Joma</surname><given-names>AMA</given-names></name><name name-style="western"><surname>Mackay</surname><given-names>WP</given-names></name></person-group> (<year>2017</year>) <article-title>Revision of the African ants of the <italic><tp:taxon-name><tp:taxon-name-part taxon-name-part-type="genus">Bothroponera</tp:taxon-name-part> <tp:taxon-name-part taxon-name-part-type="species">sulcata</tp:taxon-name-part></tp:taxon-name></italic> species complex (<tp:taxon-name><tp:taxon-name-part taxon-name-part-type="order">Hymenoptera</tp:taxon-name-part></tp:taxon-name>: <tp:taxon-name><tp:taxon-name-part taxon-name-part-type="family">Formicidae</tp:taxon-name-part></tp:taxon-name>: <tp:taxon-name><tp:taxon-name-part taxon-name-part-type="subfamily">Ponerinae</tp:taxon-name-part></tp:taxon-name>).</article-title><source>Transactions of the American Entomological Society</source><volume>143</volume>(<issue>1</issue>): <fpage>7</fpage>–<lpage>71</lpage>. <ext-link xlink:href="10.3157/061.143.0103" ext-link-type="doi" xlink:type="simple">https://doi.org/10.3157/061.143.0103</ext-link></mixed-citation></ref><ref id="B93"><mixed-citation xmlns:xlink="http://www.w3.org/1999/xlink" xlink:type="simple"><person-group><name name-style="western"><surname>Joma</surname><given-names>AMA</given-names></name><name name-style="western"><surname>Mackay</surname><given-names>WP</given-names></name></person-group> (<year>2020</year>) <article-title>Revision of the African ants of the <italic><tp:taxon-name><tp:taxon-name-part taxon-name-part-type="genus">Bothroponera</tp:taxon-name-part> <tp:taxon-name-part taxon-name-part-type="species">talpa</tp:taxon-name-part></tp:taxon-name></italic> species complex (<tp:taxon-name><tp:taxon-name-part taxon-name-part-type="order">Hymenoptera</tp:taxon-name-part></tp:taxon-name>: <tp:taxon-name><tp:taxon-name-part taxon-name-part-type="family">Formicidae</tp:taxon-name-part></tp:taxon-name>: <tp:taxon-name><tp:taxon-name-part taxon-name-part-type="subfamily">Ponerinae</tp:taxon-name-part></tp:taxon-name>).</article-title><source>Transactions of the American Entomological Society</source><volume>146</volume>(<issue>2</issue>): <fpage>355</fpage>–<lpage>408</lpage>. <ext-link xlink:href="10.3157/061.146.0206" ext-link-type="doi" xlink:type="simple">https://doi.org/10.3157/061.146.0206</ext-link></mixed-citation></ref></ref-list></tp:taxon-treatment>
