# Supplementary material for: A genus-level classification of the ant subfamily Ponerinae (Hymenoptera, Formicidae)
Source: Zookeys. 2025 Dec 19;1264:281–349. doi: 10.3897/zookeys.1264.173399 (PMC12743250; doi:10.3897/zookeys.1264.173399)
Supplement: XML Treatment for Bothroponera cambouei [file zookeys.1264.173399-treatment4.xml]

<!DOCTYPE tp:taxon-treatment
  PUBLIC "-//TaxonX//DTD Taxonomic Treatment Publishing DTD v0 20100105//EN" "tax-treatment-NSO.dtd">
<tp:taxon-treatment xmlns:tp="http://www.plazi.org/taxpub"><tp:treatment-meta><kwd-group><label>Taxon classification</label><kwd>
                <named-content content-type="kingdom">Animalia</named-content>
              </kwd></kwd-group><mixed-citation publication-type="journal"><person-group><name><surname>Fisher</surname><given-names>Brian L.</given-names></name><name><surname>Branstetter</surname><given-names>Michael G.</given-names></name><name><surname>Blaimer</surname><given-names>Bonnie B.</given-names></name><name><surname>Borowiec</surname><given-names>Marek L.</given-names></name><name><surname>Camacho</surname><given-names>Gabriela P.</given-names></name><name><surname>Doré</surname><given-names>Maël</given-names></name><name><surname>Ward</surname><given-names>Philip S.</given-names></name><name><surname>Longino</surname><given-names>John T.</given-names></name></person-group><article-title>A genus-level classification of the ant subfamily <tp:taxon-name><tp:taxon-name-part taxon-name-part-type="subfamily">Ponerinae</tp:taxon-name-part></tp:taxon-name> (<tp:taxon-name><tp:taxon-name-part taxon-name-part-type="order">Hymenoptera</tp:taxon-name-part></tp:taxon-name>, <tp:taxon-name><tp:taxon-name-part taxon-name-part-type="family">Formicidae</tp:taxon-name-part></tp:taxon-name>)</article-title><source>Zookeys</source><day>19</day><month>12</month><year>2025</year><volume>1264</volume><fpage>281</fpage><lpage>349</lpage><pub-id pub-id-type="doi">10.3897/zookeys.1264.173399</pub-id></mixed-citation></tp:treatment-meta><tp:nomenclature><tp:taxon-name><object-id xmlns:xlink="http://www.w3.org/1999/xlink" content-type="arpha" xlink:type="simple">F9E37748-02A5-5550-A438-308B924F7219</object-id>
              <tp:taxon-name-part taxon-name-part-type="genus" reg="Bothroponera">Bothroponera</tp:taxon-name-part>
              <tp:taxon-name-part taxon-name-part-type="species" reg="cambouei">cambouei</tp:taxon-name-part>
            </tp:taxon-name><tp:taxon-authority>Forel, 1891</tp:taxon-authority><tp:nomenclature-citation-list><tp:nomenclature-citation><tp:taxon-name>
                  <tp:taxon-name-part taxon-name-part-type="genus" reg="Bothroponera">Bothroponera</tp:taxon-name-part> <tp:taxon-name-part taxon-name-part-type="species" reg="cambouei">cambouei</tp:taxon-name-part></tp:taxon-name><comment>Forel, 1891: 133. Lectotype worker: Madagascar: Imerina, Antananarivo (P. Camboué). [MHNG, <ext-link xmlns:xlink="http://www.w3.org/1999/xlink" xlink:href="http://www.antweb.org/specimen/CASENT0101770" ext-link-type="uri" xlink:type="simple">CASENT0101770</ext-link>] (examined). Paralectotypes: 1 worker, 3 queens, same data as lectotype [MHNG].</comment></tp:nomenclature-citation><tp:nomenclature-citation><tp:taxon-name>
                  <tp:taxon-name-part taxon-name-part-type="genus" reg="Lobopelta">Lobopelta</tp:taxon-name-part> <tp:taxon-name-part taxon-name-part-type="species" reg="jonesii">jonesii</tp:taxon-name-part></tp:taxon-name><comment>Forel, 1891: 219. Holotype male: Madagascar: Forêt d’Andrangoloaka (F. Sikora) [MHNG, <ext-link xmlns:xlink="http://www.w3.org/1999/xlink" xlink:href="http://www.antweb.org/specimen/CASENT0101709" ext-link-type="uri" xlink:type="simple">CASENT0101709</ext-link>] (examined). syn. nov.</comment></tp:nomenclature-citation></tp:nomenclature-citation-list></tp:nomenclature><tp:treatment-sec sec-type="comments" id="SECID0ECPDI"><title>Comments.</title><p><xref ref-type="bibr" rid="B67">Forel (1891)</xref> described <italic><tp:taxon-name><tp:taxon-name-part taxon-name-part-type="genus" reg="Bothroponera">Bothroponera</tp:taxon-name-part> <tp:taxon-name-part taxon-name-part-type="species" reg="cambouei">cambouei</tp:taxon-name-part></tp:taxon-name></italic> from workers and queens collected near Antananarivo, and <italic><tp:taxon-name><tp:taxon-name-part taxon-name-part-type="genus" reg="Lobopelta">Lobopelta</tp:taxon-name-part> <tp:taxon-name-part taxon-name-part-type="species" reg="jonesii">jonesii</tp:taxon-name-part></tp:taxon-name></italic> from a single male from Forêt d’Andrangoloaka in the same region. The holotype male of <italic><tp:taxon-name><tp:taxon-name-part taxon-name-part-type="genus" reg="Lobopelta">L.</tp:taxon-name-part> <tp:taxon-name-part taxon-name-part-type="species" reg="jonesii">jonesii</tp:taxon-name-part></tp:taxon-name></italic> is morphologically indistinguishable from males collected in colony series of <italic><tp:taxon-name><tp:taxon-name-part taxon-name-part-type="genus" reg="Bothroponera">B.</tp:taxon-name-part> <tp:taxon-name-part taxon-name-part-type="species" reg="cambouei">cambouei</tp:taxon-name-part></tp:taxon-name></italic> from around Antananarivo (including body size, sculpture, coloration, and genital morphology), and no consistent characters separate them. We therefore treat <italic><tp:taxon-name><tp:taxon-name-part taxon-name-part-type="genus" reg="Lobopelta">Lobopelta</tp:taxon-name-part> <tp:taxon-name-part taxon-name-part-type="species" reg="jonesii">jonesii</tp:taxon-name-part></tp:taxon-name></italic> Forel, 1891 (syn. nov.) as a junior synonym of <italic><tp:taxon-name><tp:taxon-name-part taxon-name-part-type="genus" reg="Bothroponera">Bothroponera</tp:taxon-name-part> <tp:taxon-name-part taxon-name-part-type="species" reg="cambouei">cambouei</tp:taxon-name-part></tp:taxon-name></italic> Forel, 1891.</p></tp:treatment-sec><ref-list><ref id="B67"><mixed-citation xmlns:xlink="http://www.w3.org/1999/xlink" xlink:type="simple"><person-group><name name-style="western"><surname>Forel</surname><given-names>A</given-names></name></person-group> (<year>1891</year>) Les Formicides. In: Grandidier A (Ed.) Histoire physique, naturelle, et politique de Madagascar. Vol. XX. Histoire naturelle des Hyménoptères. Deuxième partie (28<sup>e</sup> fascicule). Hachette et Cie, Paris, [v +] 237 pp.</mixed-citation></ref></ref-list></tp:taxon-treatment>
