# Supplementary material for: A genus-level classification of the ant subfamily Ponerinae (Hymenoptera, Formicidae)
Source: Zookeys. 2025 Dec 19;1264:281–349. doi: 10.3897/zookeys.1264.173399 (PMC12743250; doi:10.3897/zookeys.1264.173399)
Supplement: XML Treatment for Brachyponera filicornis [file zookeys.1264.173399-treatment6.xml]

<!DOCTYPE tp:taxon-treatment
  PUBLIC "-//TaxonX//DTD Taxonomic Treatment Publishing DTD v0 20100105//EN" "tax-treatment-NSO.dtd">
<tp:taxon-treatment xmlns:tp="http://www.plazi.org/taxpub"><tp:treatment-meta><kwd-group><label>Taxon classification</label><kwd>
                <named-content content-type="kingdom">Animalia</named-content>
              </kwd></kwd-group><mixed-citation publication-type="journal"><person-group><name><surname>Fisher</surname><given-names>Brian L.</given-names></name><name><surname>Branstetter</surname><given-names>Michael G.</given-names></name><name><surname>Blaimer</surname><given-names>Bonnie B.</given-names></name><name><surname>Borowiec</surname><given-names>Marek L.</given-names></name><name><surname>Camacho</surname><given-names>Gabriela P.</given-names></name><name><surname>Doré</surname><given-names>Maël</given-names></name><name><surname>Ward</surname><given-names>Philip S.</given-names></name><name><surname>Longino</surname><given-names>John T.</given-names></name></person-group><article-title>A genus-level classification of the ant subfamily <tp:taxon-name><tp:taxon-name-part taxon-name-part-type="subfamily">Ponerinae</tp:taxon-name-part></tp:taxon-name> (<tp:taxon-name><tp:taxon-name-part taxon-name-part-type="order">Hymenoptera</tp:taxon-name-part></tp:taxon-name>, <tp:taxon-name><tp:taxon-name-part taxon-name-part-type="family">Formicidae</tp:taxon-name-part></tp:taxon-name>)</article-title><source>Zookeys</source><day>19</day><month>12</month><year>2025</year><volume>1264</volume><fpage>281</fpage><lpage>349</lpage><pub-id pub-id-type="doi">10.3897/zookeys.1264.173399</pub-id></mixed-citation></tp:treatment-meta><tp:nomenclature><tp:taxon-name><object-id xmlns:xlink="http://www.w3.org/1999/xlink" content-type="arpha" xlink:type="simple">4A79C240-348A-5573-A03A-ABBA59487AE6</object-id>
              <tp:taxon-name-part taxon-name-part-type="genus" reg="Brachyponera">Brachyponera</tp:taxon-name-part>
              <tp:taxon-name-part taxon-name-part-type="species" reg="filicornis">filicornis</tp:taxon-name-part>
            </tp:taxon-name><tp:taxon-authority>(Wheeler, 1929a)</tp:taxon-authority><tp:taxon-status xmlns:xlink="http://www.w3.org/1999/xlink" xlink:type="simple">comb. nov.</tp:taxon-status><tp:nomenclature-citation-list><tp:nomenclature-citation><tp:taxon-name>
                  <tp:taxon-name-part taxon-name-part-type="genus" reg="Myrmapatetes">Myrmapatetes</tp:taxon-name-part> <tp:taxon-name-part taxon-name-part-type="species" reg="filicornis">filicornis</tp:taxon-name-part></tp:taxon-name><comment>Wheeler, 1929a: 6, fig. 3. Holotype male: Indonesia: Tanimbar Is, Larat I., xii.1907 (F. Muir) [MCZC].</comment></tp:nomenclature-citation><tp:nomenclature-citation><tp:taxon-name>
                  <tp:taxon-name-part taxon-name-part-type="genus" reg="Anochetus">Anochetus</tp:taxon-name-part> <tp:taxon-name-part taxon-name-part-type="species" reg="filicornis">filicornis</tp:taxon-name-part></tp:taxon-name><comment>: Brown, 1953: 2.</comment></tp:nomenclature-citation></tp:nomenclature-citation-list></tp:nomenclature><tp:treatment-sec sec-type="notes" id="SECID0ECWDI"><title>Note.</title><p>The sequenced male specimen, <ext-link xmlns:xlink="http://www.w3.org/1999/xlink" xlink:href="http://www.antweb.org/specimen/CASENT0842733" ext-link-type="uri" xlink:type="simple">CASENT0842733</ext-link> (UCDC collection), was identified as <italic><tp:taxon-name><tp:taxon-name-part taxon-name-part-type="genus" reg="Myrmapatetes">Myrmapatetes</tp:taxon-name-part> <tp:taxon-name-part taxon-name-part-type="species" reg="filicornis">filicornis</tp:taxon-name-part></tp:taxon-name></italic> by Brendon Boudinot and Zach Griebenow based on close correspondence with the original description.</p></tp:treatment-sec></tp:taxon-treatment>
