# Supplementary material for: A genus-level classification of the ant subfamily Ponerinae (Hymenoptera, Formicidae)
Source: Zookeys. 2025 Dec 19;1264:281–349. doi: 10.3897/zookeys.1264.173399 (PMC12743250; doi:10.3897/zookeys.1264.173399)
Supplement: XML Treatment for Cryptopone [file zookeys.1264.173399-treatment7.xml]

<!DOCTYPE tp:taxon-treatment
  PUBLIC "-//TaxonX//DTD Taxonomic Treatment Publishing DTD v0 20100105//EN" "tax-treatment-NSO.dtd">
<tp:taxon-treatment xmlns:tp="http://www.plazi.org/taxpub"><tp:treatment-meta><kwd-group><label>Taxon classification</label><kwd>
                <named-content content-type="kingdom">Animalia</named-content>
              </kwd></kwd-group><mixed-citation publication-type="journal"><person-group><name><surname>Fisher</surname><given-names>Brian L.</given-names></name><name><surname>Branstetter</surname><given-names>Michael G.</given-names></name><name><surname>Blaimer</surname><given-names>Bonnie B.</given-names></name><name><surname>Borowiec</surname><given-names>Marek L.</given-names></name><name><surname>Camacho</surname><given-names>Gabriela P.</given-names></name><name><surname>Doré</surname><given-names>Maël</given-names></name><name><surname>Ward</surname><given-names>Philip S.</given-names></name><name><surname>Longino</surname><given-names>John T.</given-names></name></person-group><article-title>A genus-level classification of the ant subfamily <tp:taxon-name><tp:taxon-name-part taxon-name-part-type="subfamily">Ponerinae</tp:taxon-name-part></tp:taxon-name> (<tp:taxon-name><tp:taxon-name-part taxon-name-part-type="order">Hymenoptera</tp:taxon-name-part></tp:taxon-name>, <tp:taxon-name><tp:taxon-name-part taxon-name-part-type="family">Formicidae</tp:taxon-name-part></tp:taxon-name>)</article-title><source>Zookeys</source><day>19</day><month>12</month><year>2025</year><volume>1264</volume><fpage>281</fpage><lpage>349</lpage><pub-id pub-id-type="doi">10.3897/zookeys.1264.173399</pub-id></mixed-citation></tp:treatment-meta><tp:nomenclature><tp:taxon-name><object-id xmlns:xlink="http://www.w3.org/1999/xlink" content-type="arpha" xlink:type="simple">E10870BC-D0F9-5784-BFC6-EB7F87DB1D47</object-id>
              <tp:taxon-name-part taxon-name-part-type="genus" reg="Cryptopone">Cryptopone</tp:taxon-name-part>
            </tp:taxon-name><tp:taxon-authority>Emery</tp:taxon-authority><tp:nomenclature-citation-list><tp:nomenclature-citation><tp:taxon-name>
                  <tp:taxon-name-part taxon-name-part-type="genus" reg="Iroponera">Iroponera</tp:taxon-name-part>
                </tp:taxon-name><comment>Schmidt &amp; Shattuck, 2014: 196. syn. nov.</comment></tp:nomenclature-citation></tp:nomenclature-citation-list></tp:nomenclature><tp:treatment-sec sec-type="type species" id="SECID0EBYDI"><title>Type species.</title><p><xref ref-type="bibr" rid="B136">Schmidt and Shattuck (2014)</xref> described <italic><tp:taxon-name><tp:taxon-name-part taxon-name-part-type="genus" reg="Iroponera">Iroponera</tp:taxon-name-part> <tp:taxon-name-part taxon-name-part-type="species" reg="odax">odax</tp:taxon-name-part></tp:taxon-name></italic> from southern Australia as a highly distinctive ponerine, noting its unique combination of characters but leaving it unplaced due to limited data. A relationship to <italic><tp:taxon-name><tp:taxon-name-part taxon-name-part-type="genus" reg="Cryptopone">Cryptopone</tp:taxon-name-part></tp:taxon-name></italic> was already anticipated by W.L. Brown (unpubl. ms.; see discussion in <xref ref-type="bibr" rid="B136">Schmidt and Shattuck 2014</xref>) but this hypothesis was rejected by Schmidt and Shattuck because <italic><tp:taxon-name><tp:taxon-name-part taxon-name-part-type="genus" reg="Iroponera">Iroponera</tp:taxon-name-part></tp:taxon-name></italic> lacked a mandibular pit and traction setae. Our molecular results now confirm Brown’s intuition, placing <italic><tp:taxon-name><tp:taxon-name-part taxon-name-part-type="genus" reg="Iroponera">Iroponera</tp:taxon-name-part> <tp:taxon-name-part taxon-name-part-type="species" reg="odax">odax</tp:taxon-name-part></tp:taxon-name></italic> well within <italic><tp:taxon-name><tp:taxon-name-part taxon-name-part-type="genus" reg="Cryptopone">Cryptopone</tp:taxon-name-part></tp:taxon-name></italic>, where it is sister to <italic><tp:taxon-name><tp:taxon-name-part taxon-name-part-type="genus" reg="Cryptopone">Cryptopone</tp:taxon-name-part> <tp:taxon-name-part taxon-name-part-type="species" reg="rotundiceps">rotundiceps</tp:taxon-name-part></tp:taxon-name></italic>, a species from Australia and New Caledonia. It shows the general habitus of <italic><tp:taxon-name><tp:taxon-name-part taxon-name-part-type="genus" reg="Cryptopone">Cryptopone</tp:taxon-name-part></tp:taxon-name></italic> but apparently has lost the mandibular pit and traction setae.</p></tp:treatment-sec><tp:treatment-sec sec-type="diagnosis" id="SECID0EM1DI"><title>Diagnosis.</title><p>Species of <italic><tp:taxon-name><tp:taxon-name-part taxon-name-part-type="genus" reg="Cryptopone">Cryptopone</tp:taxon-name-part></tp:taxon-name></italic> are generally small, cryptobiotic ponerines with triangular or falcate mandible, sometimes lacking a differentiated basal margin, and usually possessing a basal mandibular pit (although secondarily lost in <italic><tp:taxon-name><tp:taxon-name-part taxon-name-part-type="genus" reg="Iroponera">I.</tp:taxon-name-part> <tp:taxon-name-part taxon-name-part-type="species" reg="odax">odax</tp:taxon-name-part></tp:taxon-name></italic>). The mesotibiae typically bear stout traction setae, but these are lacking in <italic><tp:taxon-name><tp:taxon-name-part taxon-name-part-type="genus" reg="Iroponera">I.</tp:taxon-name-part> <tp:taxon-name-part taxon-name-part-type="species" reg="odax">odax</tp:taxon-name-part></tp:taxon-name></italic> and also in some small, undescribed species of Australian <italic><tp:taxon-name><tp:taxon-name-part taxon-name-part-type="genus" reg="Cryptopone">Cryptopone</tp:taxon-name-part></tp:taxon-name></italic>. The metatibia usually has two spurs, though in <italic><tp:taxon-name><tp:taxon-name-part taxon-name-part-type="genus" reg="Iroponera">I.</tp:taxon-name-part> <tp:taxon-name-part taxon-name-part-type="species" reg="odax">odax</tp:taxon-name-part></tp:taxon-name></italic> only a single spur is present. As noted, transitions from triangular to falcate mandible have evolved repeatedly in small cryptobiotic ponerines, as also seen in <italic><tp:taxon-name><tp:taxon-name-part taxon-name-part-type="genus" reg="Wadeura">Wadeura</tp:taxon-name-part></tp:taxon-name></italic> and <italic><tp:taxon-name><tp:taxon-name-part taxon-name-part-type="genus" reg="Sritoponera">Sritoponera</tp:taxon-name-part></tp:taxon-name></italic> gen. nov.</p></tp:treatment-sec><tp:treatment-sec sec-type="comments" id="SECID0EP3DI"><title>Comments.</title><p>The synonymization of <italic><tp:taxon-name><tp:taxon-name-part taxon-name-part-type="genus" reg="Iroponera">Iroponera</tp:taxon-name-part></tp:taxon-name></italic> within <italic><tp:taxon-name><tp:taxon-name-part taxon-name-part-type="genus" reg="Cryptopone">Cryptopone</tp:taxon-name-part></tp:taxon-name></italic> reflects its deep nesting within this lineage and demonstrates the morphological lability of mandible form and tibial structures in cryptobiotic ponerines. No apparent morphological synapomorphies currently unite <italic><tp:taxon-name><tp:taxon-name-part taxon-name-part-type="genus" reg="Iroponera">Iroponera</tp:taxon-name-part></tp:taxon-name></italic>, the undescribed Australian species lacking mesotibial traction setae, and other <italic><tp:taxon-name><tp:taxon-name-part taxon-name-part-type="genus" reg="Cryptopone">Cryptopone</tp:taxon-name-part></tp:taxon-name></italic>; the synonymy is supported primarily by molecular phylogenetic evidence. This reinterpretation broadens the concept of <italic><tp:taxon-name><tp:taxon-name-part taxon-name-part-type="genus" reg="Cryptopone">Cryptopone</tp:taxon-name-part></tp:taxon-name></italic> to accommodate such secondary losses and morphological variability.</p></tp:treatment-sec><tp:treatment-sec sec-type="distribution" id="SECID0EY4DI"><title>Geographic distribution.</title><p><italic><tp:taxon-name><tp:taxon-name-part taxon-name-part-type="genus" reg="Cryptopone">Cryptopone</tp:taxon-name-part></tp:taxon-name></italic> is widely distributed in tropical and subtropical regions, with <italic><tp:taxon-name><tp:taxon-name-part taxon-name-part-type="genus" reg="Cryptopone">C.</tp:taxon-name-part> <tp:taxon-name-part taxon-name-part-type="species" reg="odax">odax</tp:taxon-name-part></tp:taxon-name></italic> now recognized from southern Australia.</p></tp:treatment-sec><ref-list><ref id="B136"><mixed-citation xmlns:xlink="http://www.w3.org/1999/xlink" xlink:type="simple"><person-group><name name-style="western"><surname>Schmidt</surname><given-names>CA</given-names></name><name name-style="western"><surname>Shattuck</surname><given-names>SO</given-names></name></person-group> (<year>2014</year>) <article-title>The higher classification of the ant subfamily <tp:taxon-name><tp:taxon-name-part taxon-name-part-type="subfamily">Ponerinae</tp:taxon-name-part></tp:taxon-name> (<tp:taxon-name><tp:taxon-name-part taxon-name-part-type="order">Hymenoptera</tp:taxon-name-part></tp:taxon-name>: <tp:taxon-name><tp:taxon-name-part taxon-name-part-type="family">Formicidae</tp:taxon-name-part></tp:taxon-name>), with a review of ponerine ecology and behavior.</article-title><source>Zootaxa</source><volume>3817</volume>(<issue>1</issue>): <fpage>1</fpage>–<lpage>242</lpage>. <ext-link xlink:href="10.11646/zootaxa.3817.1.1" ext-link-type="doi" xlink:type="simple">https://doi.org/10.11646/zootaxa.3817.1.1</ext-link></mixed-citation></ref></ref-list></tp:taxon-treatment>
