# Supplementary material for: A genus-level classification of the ant subfamily Ponerinae (Hymenoptera, Formicidae)
Source: Zookeys. 2025 Dec 19;1264:281–349. doi: 10.3897/zookeys.1264.173399 (PMC12743250; doi:10.3897/zookeys.1264.173399)
Supplement: XML Treatment for Euponera [file zookeys.1264.173399-treatment9.xml]

<!DOCTYPE tp:taxon-treatment
  PUBLIC "-//TaxonX//DTD Taxonomic Treatment Publishing DTD v0 20100105//EN" "tax-treatment-NSO.dtd">
<tp:taxon-treatment xmlns:tp="http://www.plazi.org/taxpub"><tp:treatment-meta><kwd-group><label>Taxon classification</label><kwd>
                <named-content content-type="kingdom">Animalia</named-content>
              </kwd></kwd-group><mixed-citation publication-type="journal"><person-group><name><surname>Fisher</surname><given-names>Brian L.</given-names></name><name><surname>Branstetter</surname><given-names>Michael G.</given-names></name><name><surname>Blaimer</surname><given-names>Bonnie B.</given-names></name><name><surname>Borowiec</surname><given-names>Marek L.</given-names></name><name><surname>Camacho</surname><given-names>Gabriela P.</given-names></name><name><surname>Doré</surname><given-names>Maël</given-names></name><name><surname>Ward</surname><given-names>Philip S.</given-names></name><name><surname>Longino</surname><given-names>John T.</given-names></name></person-group><article-title>A genus-level classification of the ant subfamily <tp:taxon-name><tp:taxon-name-part taxon-name-part-type="subfamily">Ponerinae</tp:taxon-name-part></tp:taxon-name> (<tp:taxon-name><tp:taxon-name-part taxon-name-part-type="order">Hymenoptera</tp:taxon-name-part></tp:taxon-name>, <tp:taxon-name><tp:taxon-name-part taxon-name-part-type="family">Formicidae</tp:taxon-name-part></tp:taxon-name>)</article-title><source>Zookeys</source><day>19</day><month>12</month><year>2025</year><volume>1264</volume><fpage>281</fpage><lpage>349</lpage><pub-id pub-id-type="doi">10.3897/zookeys.1264.173399</pub-id></mixed-citation></tp:treatment-meta><tp:nomenclature><tp:taxon-name><object-id xmlns:xlink="http://www.w3.org/1999/xlink" content-type="arpha" xlink:type="simple">3F49369F-A7E9-5A65-B4CD-C5C9A63F5BC4</object-id>
              <tp:taxon-name-part taxon-name-part-type="genus" reg="Euponera">Euponera</tp:taxon-name-part>
            </tp:taxon-name><tp:taxon-authority>Forel</tp:taxon-authority></tp:nomenclature><tp:treatment-sec sec-type="type species" id="SECID0EJBAK"><title>Type species.</title><p>Our newly restricted definition of <italic><tp:taxon-name><tp:taxon-name-part taxon-name-part-type="genus" reg="Euponera">Euponera</tp:taxon-name-part></tp:taxon-name></italic> (see discussion under <italic><tp:taxon-name><tp:taxon-name-part taxon-name-part-type="genus" reg="Fisheropone">Fisheropone</tp:taxon-name-part></tp:taxon-name></italic>) contains a single African species, <italic><tp:taxon-name><tp:taxon-name-part taxon-name-part-type="genus" reg="Euponera">E.</tp:taxon-name-part> <tp:taxon-name-part taxon-name-part-type="species" reg="sjostedti">sjostedti</tp:taxon-name-part></tp:taxon-name></italic>, together with a radiation of fourteen species from Madagascar.</p></tp:treatment-sec><tp:treatment-sec sec-type="diagnosis" id="SECID0EICAK"><title>Diagnosis.</title><p>Members of this clade share the presence of a basal mandibular pit, somewhat cordate frontal lobe, and a petiolar node that is relatively quadrate with a defined dorsal face.</p></tp:treatment-sec><tp:treatment-sec sec-type="distribution" id="SECID0ENCAK"><title>Geographic distribution.</title><p><italic><tp:taxon-name><tp:taxon-name-part taxon-name-part-type="genus" reg="Euponera">Euponera</tp:taxon-name-part></tp:taxon-name></italic> (sensu stricto) is distributed in tropical Africa and Madagascar.</p><sec sec-type="Species of Euponera" id="SECID0E1CAK"><title>Species of <italic><tp:taxon-name><tp:taxon-name-part taxon-name-part-type="genus" reg="Euponera">Euponera</tp:taxon-name-part></tp:taxon-name></italic></title><p><italic><tp:taxon-name><tp:taxon-name-part taxon-name-part-type="genus" reg="Euponera">E.</tp:taxon-name-part> <tp:taxon-name-part taxon-name-part-type="species" reg="agnivo">agnivo</tp:taxon-name-part></tp:taxon-name></italic> (Rakotonirina &amp; Fisher, 2013b): Madagascar.</p><p><italic><tp:taxon-name><tp:taxon-name-part taxon-name-part-type="genus" reg="Euponera">E.</tp:taxon-name-part> <tp:taxon-name-part taxon-name-part-type="species" reg="antsiraka">antsiraka</tp:taxon-name-part></tp:taxon-name></italic> (Rakotonirina &amp; Fisher, 2013b): Madagascar.</p><p><italic><tp:taxon-name><tp:taxon-name-part taxon-name-part-type="genus" reg="Euponera">E.</tp:taxon-name-part> <tp:taxon-name-part taxon-name-part-type="species" reg="daraina">daraina</tp:taxon-name-part></tp:taxon-name></italic> (Rakotonirina &amp; Fisher, 2013b): Madagascar.</p><p><italic><tp:taxon-name><tp:taxon-name-part taxon-name-part-type="genus" reg="Euponera">E.</tp:taxon-name-part> <tp:taxon-name-part taxon-name-part-type="species" reg="gorogota">gorogota</tp:taxon-name-part></tp:taxon-name></italic> (Rakotonirina &amp; Fisher, 2013b): Madagascar.</p><p><italic><tp:taxon-name><tp:taxon-name-part taxon-name-part-type="genus" reg="Euponera">E.</tp:taxon-name-part> <tp:taxon-name-part taxon-name-part-type="species" reg="haratsingy">haratsingy</tp:taxon-name-part></tp:taxon-name></italic> (Rakotonirina &amp; Fisher, 2013b): Madagascar.</p><p><italic><tp:taxon-name><tp:taxon-name-part taxon-name-part-type="genus" reg="Euponera">E.</tp:taxon-name-part> <tp:taxon-name-part taxon-name-part-type="species" reg="ivolo">ivolo</tp:taxon-name-part></tp:taxon-name></italic> (Rakotonirina &amp; Fisher, 2013b): Madagascar.</p><p><italic><tp:taxon-name><tp:taxon-name-part taxon-name-part-type="genus" reg="Euponera">E.</tp:taxon-name-part> <tp:taxon-name-part taxon-name-part-type="species" reg="maeva">maeva</tp:taxon-name-part></tp:taxon-name></italic> (Rakotonirina &amp; Fisher, 2013b): Madagascar.</p><p><italic><tp:taxon-name><tp:taxon-name-part taxon-name-part-type="genus" reg="Euponera">E.</tp:taxon-name-part> <tp:taxon-name-part taxon-name-part-type="species" reg="mialy">mialy</tp:taxon-name-part></tp:taxon-name></italic> (Rakotonirina &amp; Fisher, 2013b): Madagascar.</p><p><italic><tp:taxon-name><tp:taxon-name-part taxon-name-part-type="genus" reg="Euponera">E.</tp:taxon-name-part> <tp:taxon-name-part taxon-name-part-type="species" reg="nosy">nosy</tp:taxon-name-part></tp:taxon-name></italic> (Rakotonirina &amp; Fisher, 2013b): Madagascar.</p><p><italic><tp:taxon-name><tp:taxon-name-part taxon-name-part-type="genus" reg="Euponera">E.</tp:taxon-name-part> <tp:taxon-name-part taxon-name-part-type="species" reg="rovana">rovana</tp:taxon-name-part></tp:taxon-name></italic> (Rakotonirina &amp; Fisher, 2013b): Madagascar.</p><p><italic><tp:taxon-name><tp:taxon-name-part taxon-name-part-type="genus" reg="Euponera">E.</tp:taxon-name-part> <tp:taxon-name-part taxon-name-part-type="species" reg="sikorae">sikorae</tp:taxon-name-part></tp:taxon-name></italic> (Forel, 1891): Madagascar.</p><p><italic><tp:taxon-name><tp:taxon-name-part taxon-name-part-type="genus" reg="Euponera">E.</tp:taxon-name-part> <tp:taxon-name-part taxon-name-part-type="species" reg="sjostedti">sjostedti</tp:taxon-name-part></tp:taxon-name></italic> (Mayr, 1896): Cameroon.</p><p><italic><tp:taxon-name><tp:taxon-name-part taxon-name-part-type="genus" reg="Euponera">E.</tp:taxon-name-part> <tp:taxon-name-part taxon-name-part-type="species" reg="tahary">tahary</tp:taxon-name-part></tp:taxon-name></italic> (Rakotonirina &amp; Fisher, 2013b): Madagascar.</p><p><italic><tp:taxon-name><tp:taxon-name-part taxon-name-part-type="genus" reg="Euponera">E.</tp:taxon-name-part> <tp:taxon-name-part taxon-name-part-type="species" reg="vohitravo">vohitravo</tp:taxon-name-part></tp:taxon-name></italic> (Rakotonirina &amp; Fisher, 2013b): Madagascar.</p><p><italic><tp:taxon-name><tp:taxon-name-part taxon-name-part-type="genus" reg="Euponera">E.</tp:taxon-name-part> <tp:taxon-name-part taxon-name-part-type="species" reg="zoro">zoro</tp:taxon-name-part></tp:taxon-name></italic> (Rakotonirina &amp; Fisher, 2013b): Madagascar.</p></sec></tp:treatment-sec></tp:taxon-treatment>
