# Supplementary material for: A genus-level classification of the ant subfamily Ponerinae (Hymenoptera, Formicidae)
Source: Zookeys. 2025 Dec 19;1264:281–349. doi: 10.3897/zookeys.1264.173399 (PMC12743250; doi:10.3897/zookeys.1264.173399)
Supplement: XML Treatment for Fisheropone [file zookeys.1264.173399-treatment10.xml]

<!DOCTYPE tp:taxon-treatment
  PUBLIC "-//TaxonX//DTD Taxonomic Treatment Publishing DTD v0 20100105//EN" "tax-treatment-NSO.dtd">
<tp:taxon-treatment xmlns:tp="http://www.plazi.org/taxpub"><tp:treatment-meta><kwd-group><label>Taxon classification</label><kwd>
                <named-content content-type="kingdom">Animalia</named-content>
              </kwd></kwd-group><mixed-citation publication-type="journal"><person-group><name><surname>Fisher</surname><given-names>Brian L.</given-names></name><name><surname>Branstetter</surname><given-names>Michael G.</given-names></name><name><surname>Blaimer</surname><given-names>Bonnie B.</given-names></name><name><surname>Borowiec</surname><given-names>Marek L.</given-names></name><name><surname>Camacho</surname><given-names>Gabriela P.</given-names></name><name><surname>Doré</surname><given-names>Maël</given-names></name><name><surname>Ward</surname><given-names>Philip S.</given-names></name><name><surname>Longino</surname><given-names>John T.</given-names></name></person-group><article-title>A genus-level classification of the ant subfamily <tp:taxon-name><tp:taxon-name-part taxon-name-part-type="subfamily">Ponerinae</tp:taxon-name-part></tp:taxon-name> (<tp:taxon-name><tp:taxon-name-part taxon-name-part-type="order">Hymenoptera</tp:taxon-name-part></tp:taxon-name>, <tp:taxon-name><tp:taxon-name-part taxon-name-part-type="family">Formicidae</tp:taxon-name-part></tp:taxon-name>)</article-title><source>Zookeys</source><day>19</day><month>12</month><year>2025</year><volume>1264</volume><fpage>281</fpage><lpage>349</lpage><pub-id pub-id-type="doi">10.3897/zookeys.1264.173399</pub-id></mixed-citation></tp:treatment-meta><tp:nomenclature><tp:taxon-name><object-id xmlns:xlink="http://www.w3.org/1999/xlink" content-type="arpha" xlink:type="simple">3BCBBE16-09F7-53C9-95B4-227398A55E48</object-id>
              <tp:taxon-name-part taxon-name-part-type="genus" reg="Fisheropone">Fisheropone</tp:taxon-name-part>
            </tp:taxon-name><tp:taxon-authority>Schmidt &amp; Shattuck</tp:taxon-authority></tp:nomenclature><tp:treatment-sec sec-type="type species" id="SECID0EHKAK"><title>Type species.</title><p>Our molecular results revealed that several species previously assigned to <italic><tp:taxon-name><tp:taxon-name-part taxon-name-part-type="genus" reg="Euponera">Euponera</tp:taxon-name-part></tp:taxon-name></italic> form a paraphyletic assemblage with respect to <italic><tp:taxon-name><tp:taxon-name-part taxon-name-part-type="genus" reg="Fisheropone">Fisheropone</tp:taxon-name-part></tp:taxon-name></italic>. We considered either expanding the concept of <italic><tp:taxon-name><tp:taxon-name-part taxon-name-part-type="genus" reg="Fisheropone">Fisheropone</tp:taxon-name-part></tp:taxon-name></italic> to include them or describing multiple new genera. We chose the former, resulting in an expanded <italic><tp:taxon-name><tp:taxon-name-part taxon-name-part-type="genus" reg="Fisheropone">Fisheropone</tp:taxon-name-part></tp:taxon-name></italic> that includes these species. Consequently, <italic><tp:taxon-name><tp:taxon-name-part taxon-name-part-type="genus" reg="Fisheropone">Fisheropone</tp:taxon-name-part></tp:taxon-name></italic> cannot be readily diagnosed by morphology alone. The clade shows a progression from larger, darker species with a distinct compound eye to tiny yellow species that are eyeless and exhibit various degrees of character reduction, likely associated with transitions to a subterranean lifestyle. All species of <italic><tp:taxon-name><tp:taxon-name-part taxon-name-part-type="genus" reg="Fisheropone">Fisheropone</tp:taxon-name-part></tp:taxon-name></italic> as newly defined have a more scale-like petiole than species of true <italic><tp:taxon-name><tp:taxon-name-part taxon-name-part-type="genus" reg="Euponera">Euponera</tp:taxon-name-part></tp:taxon-name></italic>, which possess a relatively more quadrate petiole.</p></tp:treatment-sec><tp:treatment-sec sec-type="diagnosis" id="SECID0E5LAK"><title>Diagnosis.</title><p>Because of the broadened circumscription, <italic><tp:taxon-name><tp:taxon-name-part taxon-name-part-type="genus" reg="Fisheropone">Fisheropone</tp:taxon-name-part></tp:taxon-name></italic> cannot be defined by a single set of morphological synapomorphies. However, a scale-like petiole is shared across the group, and no member has the quadrate petiole typical of <italic><tp:taxon-name><tp:taxon-name-part taxon-name-part-type="genus" reg="Euponera">Euponera</tp:taxon-name-part></tp:taxon-name></italic> (sensu stricto).</p></tp:treatment-sec><tp:treatment-sec sec-type="Morphological and phylogenetic structure" id="SECID0ESMAK"><title>Morphological and phylogenetic structure.</title><p>The clade as redefined comprises several subgroupings:</p><p>The <bold><italic>wroughtonii clade</italic></bold>, found in Africa, includes <italic><tp:taxon-name><tp:taxon-name-part taxon-name-part-type="genus" reg="Fisheropone">Fisheropone</tp:taxon-name-part> <tp:taxon-name-part taxon-name-part-type="species" reg="wroughtonii">wroughtonii</tp:taxon-name-part></tp:taxon-name></italic> and <italic><tp:taxon-name><tp:taxon-name-part taxon-name-part-type="genus" reg="Fisheropone">F.</tp:taxon-name-part> <tp:taxon-name-part taxon-name-part-type="species" reg="fossigera">fossigera</tp:taxon-name-part></tp:taxon-name></italic>, relatively large, dark ants with well-developed compound eye, a distinct mandibular pit, a slit-shaped propodeal spiracle, and two spurs on the metatibia.</p><p>The <bold><italic>brunoi/sharpi clade</italic></bold>, occurring in Africa and Asia, consists of smaller, dark-colored ants with much smaller compound eye and a mandibular pit that is nearly or completely absent.</p><p>The <bold><italic>ambigua&gt;/&gt;hartwigi clade</italic></bold>, restricted to Africa, comprises even smaller species with eye reduced to one or two ommatidia or completely absent, an oval or round propodeal spiracle, lighter coloration, and a single spur on the metatibia. <italic><tp:taxon-name><tp:taxon-name-part taxon-name-part-type="genus" reg="Fisheropone">Fisheropone</tp:taxon-name-part> <tp:taxon-name-part taxon-name-part-type="species" reg="ambigua">ambigua</tp:taxon-name-part></tp:taxon-name></italic> lacks a mandibular pit, while <italic><tp:taxon-name><tp:taxon-name-part taxon-name-part-type="genus" reg="Fisheropone">F.</tp:taxon-name-part> <tp:taxon-name-part taxon-name-part-type="species" reg="hartwigi">hartwigi</tp:taxon-name-part></tp:taxon-name></italic> retains a distinct mandibular pit and has stout traction setae on the mesotibia—features that led to its original, but incorrect, placement in <italic><tp:taxon-name><tp:taxon-name-part taxon-name-part-type="genus" reg="Cryptopone">Cryptopone</tp:taxon-name-part></tp:taxon-name></italic>.</p></tp:treatment-sec><tp:treatment-sec sec-type="distribution" id="SECID0ECPAK"><title>Geographic distribution.</title><p><italic><tp:taxon-name><tp:taxon-name-part taxon-name-part-type="genus" reg="Fisheropone">Fisheropone</tp:taxon-name-part></tp:taxon-name></italic>, in its revised concept, is distributed throughout Africa and Asia, including Southeast Asia and the Indonesian region.</p></tp:treatment-sec><tp:treatment-sec sec-type="Taxonomic changes" id="SECID0EPPAK"><title>Taxonomic changes.</title><p>All of the Asian <italic><tp:taxon-name><tp:taxon-name-part taxon-name-part-type="genus" reg="Euponera">Euponera</tp:taxon-name-part></tp:taxon-name></italic> species (<italic><tp:taxon-name><tp:taxon-name-part taxon-name-part-type="genus" reg="Euponera"/><tp:taxon-name-part taxon-name-part-type="species" reg="grandis">grandis</tp:taxon-name-part></tp:taxon-name></italic>, <italic><tp:taxon-name><tp:taxon-name-part taxon-name-part-type="genus" reg="Euponera"/><tp:taxon-name-part taxon-name-part-type="species" reg="malayana">malayana</tp:taxon-name-part></tp:taxon-name></italic>, <italic><tp:taxon-name><tp:taxon-name-part taxon-name-part-type="genus" reg="Euponera"/><tp:taxon-name-part taxon-name-part-type="species" reg="pilosior">pilosior</tp:taxon-name-part></tp:taxon-name></italic>, <italic><tp:taxon-name><tp:taxon-name-part taxon-name-part-type="genus" reg="Euponera"/><tp:taxon-name-part taxon-name-part-type="species" reg="sakishimensis">sakishimensis</tp:taxon-name-part></tp:taxon-name></italic>, and <italic><tp:taxon-name><tp:taxon-name-part taxon-name-part-type="genus" reg="Euponera"/><tp:taxon-name-part taxon-name-part-type="species" reg="sharpi">sharpi</tp:taxon-name-part></tp:taxon-name></italic>) are very similar and are transferred here to <italic><tp:taxon-name><tp:taxon-name-part taxon-name-part-type="genus" reg="Fisheropone">Fisheropone</tp:taxon-name-part></tp:taxon-name></italic>. <italic><tp:taxon-name><tp:taxon-name-part taxon-name-part-type="genus" reg="Euponera">Euponera</tp:taxon-name-part> <tp:taxon-name-part taxon-name-part-type="species" reg="pallidipennis">pallidipennis</tp:taxon-name-part></tp:taxon-name></italic> (Smith, 1860) based on a male from Indonesia is incertae sedis, but is moved to <italic><tp:taxon-name><tp:taxon-name-part taxon-name-part-type="genus" reg="Fisheropone">Fisheropone</tp:taxon-name-part></tp:taxon-name></italic> because true <italic><tp:taxon-name><tp:taxon-name-part taxon-name-part-type="genus" reg="Euponera">Euponera</tp:taxon-name-part></tp:taxon-name></italic> is unlikely to occur in Asia. Based on its description and illustration, <italic><tp:taxon-name><tp:taxon-name-part taxon-name-part-type="genus" reg="Euponera">Euponera</tp:taxon-name-part> <tp:taxon-name-part taxon-name-part-type="species" reg="aenigmatica">aenigmatica</tp:taxon-name-part></tp:taxon-name></italic> from South Africa (small eye, dark coloration, scale-like petiole) is probably a member of the <italic>brunoi/sharpi</italic> clade and is here transferred to <italic><tp:taxon-name><tp:taxon-name-part taxon-name-part-type="genus" reg="Fisheropone">Fisheropone</tp:taxon-name-part></tp:taxon-name></italic>.</p><sec sec-type="Species of Fisheropone" id="SECID0ECTAK"><title>Species of <italic><tp:taxon-name><tp:taxon-name-part taxon-name-part-type="genus" reg="Fisheropone">Fisheropone</tp:taxon-name-part></tp:taxon-name></italic></title><p><italic><tp:taxon-name><tp:taxon-name-part taxon-name-part-type="genus" reg="Fisheropone">F.</tp:taxon-name-part> <tp:taxon-name-part taxon-name-part-type="species" reg="aenigmatica">aenigmatica</tp:taxon-name-part></tp:taxon-name></italic> (Arnold, 1949): South Africa. comb. nov.</p><p><italic><tp:taxon-name><tp:taxon-name-part taxon-name-part-type="genus" reg="Fisheropone">F.</tp:taxon-name-part> <tp:taxon-name-part taxon-name-part-type="species" reg="ambigua">ambigua</tp:taxon-name-part></tp:taxon-name></italic> (Weber, 1942): South Sudan.</p><p>= <italic><tp:taxon-name><tp:taxon-name-part taxon-name-part-type="genus" reg="Fisheropone">F.</tp:taxon-name-part> <tp:taxon-name-part taxon-name-part-type="species" reg="gulera">gulera</tp:taxon-name-part></tp:taxon-name></italic> (Özdikmen, 2010).</p><p><italic><tp:taxon-name><tp:taxon-name-part taxon-name-part-type="genus" reg="Fisheropone">F.</tp:taxon-name-part> <tp:taxon-name-part taxon-name-part-type="species" reg="brunoi">brunoi</tp:taxon-name-part></tp:taxon-name></italic> (Forel, 1913c): Zimbabwe. comb. nov.</p><p>= <italic><tp:taxon-name><tp:taxon-name-part taxon-name-part-type="genus" reg="Fisheropone">F.</tp:taxon-name-part> <tp:taxon-name-part taxon-name-part-type="species" reg="bayoni">bayoni</tp:taxon-name-part></tp:taxon-name></italic> (Menozzi, 1932): Uganda (Ssese Is).</p><p>= <italic><tp:taxon-name><tp:taxon-name-part taxon-name-part-type="genus" reg="Fisheropone">F.</tp:taxon-name-part> <tp:taxon-name-part taxon-name-part-type="species" reg="dentis">dentis</tp:taxon-name-part></tp:taxon-name></italic> (Weber, 1942): South Sudan.</p><p>= <italic><tp:taxon-name><tp:taxon-name-part taxon-name-part-type="genus" reg="Fisheropone">F.</tp:taxon-name-part> <tp:taxon-name-part taxon-name-part-type="species" reg="lamottei">lamottei</tp:taxon-name-part></tp:taxon-name></italic> (Bernard, 1953): Guinea.</p><p>= <italic><tp:taxon-name><tp:taxon-name-part taxon-name-part-type="genus" reg="Fisheropone">F.</tp:taxon-name-part> <tp:taxon-name-part taxon-name-part-type="species" reg="nigeriensis">nigeriensis</tp:taxon-name-part></tp:taxon-name></italic> (Santschi, 1914b): Nigeria.</p><p>= <italic><tp:taxon-name><tp:taxon-name-part taxon-name-part-type="genus" reg="Fisheropone">F.</tp:taxon-name-part> <tp:taxon-name-part taxon-name-part-type="species" reg="nigeriensis">nigeriensis</tp:taxon-name-part> <tp:taxon-name-part taxon-name-part-type="subspecies" reg="katangana">katangana</tp:taxon-name-part></tp:taxon-name></italic> (Santschi, 1933): Democratic Republic of the Congo.</p><p><italic><tp:taxon-name><tp:taxon-name-part taxon-name-part-type="genus" reg="Fisheropone">F.</tp:taxon-name-part> <tp:taxon-name-part taxon-name-part-type="species" reg="fossigera">fossigera</tp:taxon-name-part></tp:taxon-name></italic> (Mayr, 1901): South Africa. comb. nov.</p><p><italic><tp:taxon-name><tp:taxon-name-part taxon-name-part-type="genus" reg="Fisheropone">F.</tp:taxon-name-part> <tp:taxon-name-part taxon-name-part-type="species" reg="hartwigi">hartwigi</tp:taxon-name-part></tp:taxon-name></italic> (Arnold, 1948): South Africa.</p><p><italic><tp:taxon-name><tp:taxon-name-part taxon-name-part-type="genus" reg="Fisheropone">F.</tp:taxon-name-part> <tp:taxon-name-part taxon-name-part-type="species" reg="grandis">grandis</tp:taxon-name-part></tp:taxon-name></italic> (Donisthorpe, 1947): Vietnam. comb. nov.</p><p><italic><tp:taxon-name><tp:taxon-name-part taxon-name-part-type="genus" reg="Fisheropone">F.</tp:taxon-name-part> <tp:taxon-name-part taxon-name-part-type="species" reg="malayana">malayana</tp:taxon-name-part></tp:taxon-name></italic> (Wheeler, 1929b): West Malaysia (Penang I.). comb. nov.</p><p><italic><tp:taxon-name><tp:taxon-name-part taxon-name-part-type="genus" reg="Fisheropone">F.</tp:taxon-name-part> <tp:taxon-name-part taxon-name-part-type="species" reg="pallidipennis">pallidipennis</tp:taxon-name-part></tp:taxon-name></italic> (Smith, 1860): Indonesia (Sulawesi). comb. nov.</p><p><italic><tp:taxon-name><tp:taxon-name-part taxon-name-part-type="genus" reg="Fisheropone">F.</tp:taxon-name-part> <tp:taxon-name-part taxon-name-part-type="species" reg="pilosior">pilosior</tp:taxon-name-part></tp:taxon-name></italic> (Wheeler, 1928): Japan. comb. nov.</p><p>= <italic><tp:taxon-name><tp:taxon-name-part taxon-name-part-type="genus" reg="Fisheropone">F.</tp:taxon-name-part> <tp:taxon-name-part taxon-name-part-type="species" reg="chosonensis">chosonensis</tp:taxon-name-part></tp:taxon-name></italic> (Teranishi, 1940): Japan.</p><p><italic><tp:taxon-name><tp:taxon-name-part taxon-name-part-type="genus" reg="Fisheropone">F.</tp:taxon-name-part> <tp:taxon-name-part taxon-name-part-type="species" reg="sakishimensis">sakishimensis</tp:taxon-name-part></tp:taxon-name></italic> (Terayama, 1999): Japan. comb. nov.</p><p><italic><tp:taxon-name><tp:taxon-name-part taxon-name-part-type="genus" reg="Fisheropone">F.</tp:taxon-name-part> <tp:taxon-name-part taxon-name-part-type="species" reg="sharpi">sharpi</tp:taxon-name-part></tp:taxon-name></italic> (Forel, 1901b): Singapore. comb. nov.</p><p><italic><tp:taxon-name><tp:taxon-name-part taxon-name-part-type="genus" reg="Fisheropone">F.</tp:taxon-name-part> <tp:taxon-name-part taxon-name-part-type="species" reg="wroughtonii">wroughtonii</tp:taxon-name-part></tp:taxon-name></italic> (Forel, 1901c): South Africa. comb. nov.</p><p><italic><tp:taxon-name><tp:taxon-name-part taxon-name-part-type="genus" reg="Fisheropone">F.</tp:taxon-name-part> <tp:taxon-name-part taxon-name-part-type="species" reg="wroughtonii">wroughtonii</tp:taxon-name-part> <tp:taxon-name-part taxon-name-part-type="subspecies" reg="crudelis">crudelis</tp:taxon-name-part></tp:taxon-name></italic> (Forel, 1901c): South Africa. comb. nov.</p></sec></tp:treatment-sec></tp:taxon-treatment>
