# Supplementary material for: A genus-level classification of the ant subfamily Ponerinae (Hymenoptera, Formicidae)
Source: Zookeys. 2025 Dec 19;1264:281–349. doi: 10.3897/zookeys.1264.173399 (PMC12743250; doi:10.3897/zookeys.1264.173399)
Supplement: XML Treatment for Makebapone [file zookeys.1264.173399-treatment11.xml]

<!DOCTYPE tp:taxon-treatment
  PUBLIC "-//TaxonX//DTD Taxonomic Treatment Publishing DTD v0 20100105//EN" "tax-treatment-NSO.dtd">
<tp:taxon-treatment xmlns:tp="http://www.plazi.org/taxpub"><tp:treatment-meta><kwd-group><label>Taxon classification</label><kwd>
                <named-content content-type="kingdom">Animalia</named-content>
              </kwd></kwd-group><mixed-citation publication-type="journal"><person-group><name><surname>Fisher</surname><given-names>Brian L.</given-names></name><name><surname>Branstetter</surname><given-names>Michael G.</given-names></name><name><surname>Blaimer</surname><given-names>Bonnie B.</given-names></name><name><surname>Borowiec</surname><given-names>Marek L.</given-names></name><name><surname>Camacho</surname><given-names>Gabriela P.</given-names></name><name><surname>Doré</surname><given-names>Maël</given-names></name><name><surname>Ward</surname><given-names>Philip S.</given-names></name><name><surname>Longino</surname><given-names>John T.</given-names></name></person-group><article-title>A genus-level classification of the ant subfamily <tp:taxon-name><tp:taxon-name-part taxon-name-part-type="subfamily">Ponerinae</tp:taxon-name-part></tp:taxon-name> (<tp:taxon-name><tp:taxon-name-part taxon-name-part-type="order">Hymenoptera</tp:taxon-name-part></tp:taxon-name>, <tp:taxon-name><tp:taxon-name-part taxon-name-part-type="family">Formicidae</tp:taxon-name-part></tp:taxon-name>)</article-title><source>Zookeys</source><day>19</day><month>12</month><year>2025</year><volume>1264</volume><fpage>281</fpage><lpage>349</lpage><pub-id pub-id-type="doi">10.3897/zookeys.1264.173399</pub-id></mixed-citation></tp:treatment-meta><tp:nomenclature><tp:taxon-name><object-id xmlns:xlink="http://www.w3.org/1999/xlink" content-type="arpha" xlink:type="simple">6A97E70F-2695-5B25-BEED-12771A78428F</object-id>
              <tp:taxon-name-part taxon-name-part-type="genus" reg="Makebapone">Makebapone</tp:taxon-name-part>
              <object-id xmlns:xlink="http://www.w3.org/1999/xlink" content-type="zoobank" xlink:type="simple">https://zoobank.org/E6E0B63B-E3BD-45B9-88B9-7D05FEFA6AB5</object-id>
            </tp:taxon-name><tp:taxon-status xmlns:xlink="http://www.w3.org/1999/xlink" xlink:type="simple">gen. nov.</tp:taxon-status></tp:nomenclature><tp:treatment-sec sec-type="type species" id="SECID0E33AK"><title>Type species.</title><p><italic><tp:taxon-name><tp:taxon-name-part taxon-name-part-type="genus" reg="Ponera">Ponera</tp:taxon-name-part> <tp:taxon-name-part taxon-name-part-type="species" reg="caffraria">caffraria</tp:taxon-name-part></tp:taxon-name></italic> Smith, 1858: 91; by present designation.</p></tp:treatment-sec><tp:treatment-sec sec-type="diagnosis" id="SECID0EN4AK"><title>Diagnosis.</title><p><italic><tp:taxon-name><tp:taxon-name-part taxon-name-part-type="genus" reg="Makebapone">Makebapone</tp:taxon-name-part></tp:taxon-name></italic> shares the general characters of <italic><tp:taxon-name><tp:taxon-name-part taxon-name-part-type="genus" reg="Mesoponera">Mesoponera</tp:taxon-name-part></tp:taxon-name></italic> but differs in the following features: the masticatory margin of the mandible is short with low teeth; the clypeus is broadly rounded and somewhat inflated along the anterior margin; the propodeal spiracle is slit-shaped; the subpetiolar process forms an evenly convex lobe; and the prora is short and downturned.</p></tp:treatment-sec><tp:treatment-sec sec-type="distribution" id="SECID0EB5AK"><title>Geographic distribution.</title><p>Species of <italic><tp:taxon-name><tp:taxon-name-part taxon-name-part-type="genus" reg="Makebapone">Makebapone</tp:taxon-name-part></tp:taxon-name></italic> are found in tropical Africa.</p></tp:treatment-sec><tp:treatment-sec sec-type="etymology" id="SECID0EO5AK"><title>Etymology.</title><p>The genus name <italic><tp:taxon-name><tp:taxon-name-part taxon-name-part-type="genus" reg="Makebapone">Makebapone</tp:taxon-name-part></tp:taxon-name></italic> is derived from “Makeba”, honoring the renowned South African singer and activist Miriam Makeba (1932–2008), whose cultural influence and advocacy for African identity and justice resonate globally. The suffix -<italic>pone</italic> follows the convention established in many <tp:taxon-name><tp:taxon-name-part taxon-name-part-type="subfamily">Ponerinae</tp:taxon-name-part></tp:taxon-name> genera, derived from the type genus <italic><tp:taxon-name><tp:taxon-name-part taxon-name-part-type="genus" reg="Ponera">Ponera</tp:taxon-name-part></tp:taxon-name></italic>. The name thus links African heritage with the lineage of <tp:taxon-name><tp:taxon-name-part taxon-name-part-type="subfamily">Ponerinae</tp:taxon-name-part></tp:taxon-name> ants. The gender is feminine.</p><sec sec-type="Species of Makebapone" id="SECID0EO6AK"><title>Species of <italic><tp:taxon-name><tp:taxon-name-part taxon-name-part-type="genus" reg="Makebapone">Makebapone</tp:taxon-name-part></tp:taxon-name></italic></title><p><italic><tp:taxon-name><tp:taxon-name-part taxon-name-part-type="genus" reg="Makebapone">M.</tp:taxon-name-part> <tp:taxon-name-part taxon-name-part-type="species" reg="caffraria">caffraria</tp:taxon-name-part></tp:taxon-name></italic> (Smith, F. 1858): South Africa. comb. nov.</p><p>= <italic><tp:taxon-name><tp:taxon-name-part taxon-name-part-type="genus" reg="Makebapone">M.</tp:taxon-name-part> <tp:taxon-name-part taxon-name-part-type="species" reg="guineensis">guineensis</tp:taxon-name-part></tp:taxon-name></italic> (André, 1890): Sierra Leone. comb. nov.</p><p><italic><tp:taxon-name><tp:taxon-name-part taxon-name-part-type="genus" reg="Makebapone">M.</tp:taxon-name-part> <tp:taxon-name-part taxon-name-part-type="species" reg="caffraria">caffraria</tp:taxon-name-part> <tp:taxon-name-part taxon-name-part-type="subspecies" reg="affinis">affinis</tp:taxon-name-part></tp:taxon-name></italic> (Santschi, 1935): Congo. comb. nov.</p><p><italic><tp:taxon-name><tp:taxon-name-part taxon-name-part-type="genus" reg="Makebapone">M.</tp:taxon-name-part> <tp:taxon-name-part taxon-name-part-type="species" reg="caffraria">caffraria</tp:taxon-name-part> <tp:taxon-name-part taxon-name-part-type="subspecies" reg="caffra">caffra</tp:taxon-name-part></tp:taxon-name></italic> (Santschi, 1935): Guinea. comb. nov.</p><p><italic><tp:taxon-name><tp:taxon-name-part taxon-name-part-type="genus" reg="Makebapone">M.</tp:taxon-name-part> <tp:taxon-name-part taxon-name-part-type="species" reg="ingesta">ingesta</tp:taxon-name-part></tp:taxon-name></italic> (Wheeler, 1922a): Democratic Republic of the Congo. comb. nov.</p></sec></tp:treatment-sec></tp:taxon-treatment>
