# Supplementary material for: A genus-level classification of the ant subfamily Ponerinae (Hymenoptera, Formicidae)
Source: Zookeys. 2025 Dec 19;1264:281–349. doi: 10.3897/zookeys.1264.173399 (PMC12743250; doi:10.3897/zookeys.1264.173399)
Supplement: XML Treatment for Mesoponera [file zookeys.1264.173399-treatment12.xml]

<!DOCTYPE tp:taxon-treatment
  PUBLIC "-//TaxonX//DTD Taxonomic Treatment Publishing DTD v0 20100105//EN" "tax-treatment-NSO.dtd">
<tp:taxon-treatment xmlns:tp="http://www.plazi.org/taxpub"><tp:treatment-meta><kwd-group><label>Taxon classification</label><kwd>
                <named-content content-type="kingdom">Animalia</named-content>
              </kwd></kwd-group><mixed-citation publication-type="journal"><person-group><name><surname>Fisher</surname><given-names>Brian L.</given-names></name><name><surname>Branstetter</surname><given-names>Michael G.</given-names></name><name><surname>Blaimer</surname><given-names>Bonnie B.</given-names></name><name><surname>Borowiec</surname><given-names>Marek L.</given-names></name><name><surname>Camacho</surname><given-names>Gabriela P.</given-names></name><name><surname>Doré</surname><given-names>Maël</given-names></name><name><surname>Ward</surname><given-names>Philip S.</given-names></name><name><surname>Longino</surname><given-names>John T.</given-names></name></person-group><article-title>A genus-level classification of the ant subfamily <tp:taxon-name><tp:taxon-name-part taxon-name-part-type="subfamily">Ponerinae</tp:taxon-name-part></tp:taxon-name> (<tp:taxon-name><tp:taxon-name-part taxon-name-part-type="order">Hymenoptera</tp:taxon-name-part></tp:taxon-name>, <tp:taxon-name><tp:taxon-name-part taxon-name-part-type="family">Formicidae</tp:taxon-name-part></tp:taxon-name>)</article-title><source>Zookeys</source><day>19</day><month>12</month><year>2025</year><volume>1264</volume><fpage>281</fpage><lpage>349</lpage><pub-id pub-id-type="doi">10.3897/zookeys.1264.173399</pub-id></mixed-citation></tp:treatment-meta><tp:nomenclature><tp:taxon-name><object-id xmlns:xlink="http://www.w3.org/1999/xlink" content-type="arpha" xlink:type="simple">644D7A61-0157-588D-B45C-57D44A03DC50</object-id>
              <tp:taxon-name-part taxon-name-part-type="genus" reg="Mesoponera">Mesoponera</tp:taxon-name-part>
            </tp:taxon-name><tp:taxon-authority>Emery</tp:taxon-authority></tp:nomenclature><tp:treatment-sec sec-type="type species" id="SECID0EBDBK"><title>Type species.</title><p><italic><tp:taxon-name><tp:taxon-name-part taxon-name-part-type="genus" reg="Mesoponera">Mesoponera</tp:taxon-name-part></tp:taxon-name></italic> has been poorly defined since its original description by <xref ref-type="bibr" rid="B56">Emery (1900b)</xref>. <xref ref-type="bibr" rid="B136">Schmidt and Shattuck (2014)</xref> provided a morphological diagnosis but acknowledged that the genus was artificial and would ultimately require partitioning. Molecular phylogenetic analysis now clearly reveals that <italic><tp:taxon-name><tp:taxon-name-part taxon-name-part-type="genus" reg="Mesoponera">Mesoponera</tp:taxon-name-part></tp:taxon-name></italic>, as previously constituted, comprises four distinct lineages. <italic><tp:taxon-name><tp:taxon-name-part taxon-name-part-type="genus" reg="Mesoponera">Mesoponera</tp:taxon-name-part></tp:taxon-name></italic> (sensu stricto) is restricted to Asia, Australasia, and the Seychelles, and is recovered as sister to a large clade containing <italic><tp:taxon-name><tp:taxon-name-part taxon-name-part-type="genus" reg="Myopias">Myopias</tp:taxon-name-part></tp:taxon-name></italic> and <italic><tp:taxon-name><tp:taxon-name-part taxon-name-part-type="genus" reg="Leptogenys">Leptogenys</tp:taxon-name-part></tp:taxon-name></italic>. A second clade, containing <italic><tp:taxon-name><tp:taxon-name-part taxon-name-part-type="genus" reg="Mesoponera">M.</tp:taxon-name-part> <tp:taxon-name-part taxon-name-part-type="species" reg="ambigua">ambigua</tp:taxon-name-part></tp:taxon-name></italic>, represents an African lineage sister to <italic><tp:taxon-name><tp:taxon-name-part taxon-name-part-type="genus" reg="Brachyponera">Brachyponera</tp:taxon-name-part></tp:taxon-name></italic>; this clade has an available genus name, <italic><tp:taxon-name><tp:taxon-name-part taxon-name-part-type="genus" reg="Xiphopelta">Xiphopelta</tp:taxon-name-part></tp:taxon-name></italic>, which is resurrected herein. A third clade containing <italic><tp:taxon-name><tp:taxon-name-part taxon-name-part-type="genus" reg="Mesoponera">M.</tp:taxon-name-part> <tp:taxon-name-part taxon-name-part-type="species" reg="caffraria">caffraria</tp:taxon-name-part></tp:taxon-name></italic> is embedded within a mostly Afrotropical group, while a fourth clade containing <italic><tp:taxon-name><tp:taxon-name-part taxon-name-part-type="genus" reg="Mesoponera">M.</tp:taxon-name-part> <tp:taxon-name-part taxon-name-part-type="species" reg="subiridescens">subiridescens</tp:taxon-name-part></tp:taxon-name></italic> is part of a lineage with the African <italic><tp:taxon-name><tp:taxon-name-part taxon-name-part-type="genus" reg="Asphinctopone">Asphinctopone</tp:taxon-name-part></tp:taxon-name></italic> and the Neotropical <italic><tp:taxon-name><tp:taxon-name-part taxon-name-part-type="genus" reg="Corrieopone">Corrieopone</tp:taxon-name-part></tp:taxon-name></italic>. The <italic><tp:taxon-name><tp:taxon-name-part taxon-name-part-type="genus" reg="Mesoponera">M.</tp:taxon-name-part> <tp:taxon-name-part taxon-name-part-type="species" reg="caffraria">caffraria</tp:taxon-name-part></tp:taxon-name></italic> and <italic><tp:taxon-name><tp:taxon-name-part taxon-name-part-type="genus" reg="Mesoponera">M.</tp:taxon-name-part> <tp:taxon-name-part taxon-name-part-type="species" reg="subiridescens">subiridescens</tp:taxon-name-part></tp:taxon-name></italic> clades are described herein as new genera, <italic><tp:taxon-name><tp:taxon-name-part taxon-name-part-type="genus" reg="Makebapone">Makebapone</tp:taxon-name-part></tp:taxon-name></italic> gen. nov. and <italic><tp:taxon-name><tp:taxon-name-part taxon-name-part-type="genus" reg="Subiridopone">Subiridopone</tp:taxon-name-part></tp:taxon-name></italic> gen. nov., respectively.</p></tp:treatment-sec><tp:treatment-sec sec-type="diagnosis" id="SECID0ETHBK"><title>Diagnosis.</title><p><xref ref-type="bibr" rid="B136">Schmidt and Shattuck (2014)</xref> characterized <italic><tp:taxon-name><tp:taxon-name-part taxon-name-part-type="genus" reg="Mesoponera">Mesoponera</tp:taxon-name-part></tp:taxon-name></italic> based on a relatively uniform habitus, which might be considered a ground-plan morphology for the <italic><tp:taxon-name><tp:taxon-name-part taxon-name-part-type="genus" reg="Odontomachus">Odontomachus</tp:taxon-name-part></tp:taxon-name></italic> genus group, with many characters appearing plesiomorphic. <xref ref-type="bibr" rid="B60">Esteves and Fisher (2021)</xref> described the features held in common across species previously assigned to <italic><tp:taxon-name><tp:taxon-name-part taxon-name-part-type="genus" reg="Mesoponera">Mesoponera</tp:taxon-name-part></tp:taxon-name></italic>, which include: the anterior portion of the head lacking a dorsolateral carina between the clypeal margin and the anterior margin of the eye; torular lobes closely approximated medially; anterior margin of the eye located at or in front of midlength of the head; mandible triangular, inserted at the anterolateral corners of the head, with masticatory margin bearing four or more teeth and lacking basolateral or dorsal pit (though an oblique dorsolateral sulcus may be present); the dorsoposterior area of the propodeum lacking spine-like or tooth-like projections; the mesotibia lacking stout spine-like setae on its dorsal face; the metatibia with two distinct spurs on its ventroapical face; the helcium positioned ventrad of midlength of the anterior face of abdominal segment IV; and the propodeum tectiform (roof-shaped), with lateral surfaces diverging and sloping ventrally from a noticeably narrow dorsum.</p></tp:treatment-sec><tp:treatment-sec sec-type="comments" id="SECID0EWIBK"><title>Comments.</title><p>Characters that unite the four phylogenetically recovered clades are probably all plesiomorphic, explaining why <italic><tp:taxon-name><tp:taxon-name-part taxon-name-part-type="genus" reg="Mesoponera">Mesoponera</tp:taxon-name-part></tp:taxon-name></italic> historically appeared cohesive morphologically despite its polyphyly. The present revision resolves this artificial grouping by restricting <italic><tp:taxon-name><tp:taxon-name-part taxon-name-part-type="genus" reg="Mesoponera">Mesoponera</tp:taxon-name-part></tp:taxon-name></italic> to its true core lineage and assigning the other lineages to appropriate genus-level names, either resurrected or newly described.</p></tp:treatment-sec><tp:treatment-sec sec-type="distribution" id="SECID0EKJBK"><title>Geographic distribution.</title><p><italic><tp:taxon-name><tp:taxon-name-part taxon-name-part-type="genus" reg="Mesoponera">Mesoponera</tp:taxon-name-part></tp:taxon-name></italic> (sensu stricto) is known primarily from Asia and Australasia, with <italic><tp:taxon-name><tp:taxon-name-part taxon-name-part-type="genus" reg="Mesoponera">M.</tp:taxon-name-part> <tp:taxon-name-part taxon-name-part-type="species" reg="melanaria">melanaria</tp:taxon-name-part></tp:taxon-name></italic> (sensu lato) also occurring in the Seychelles.</p><sec sec-type="Species of Mesoponera" id="SECID0ECKBK"><title>Species of <italic><tp:taxon-name><tp:taxon-name-part taxon-name-part-type="genus" reg="Mesoponera">Mesoponera</tp:taxon-name-part></tp:taxon-name></italic></title><p><italic><tp:taxon-name><tp:taxon-name-part taxon-name-part-type="genus" reg="Mesoponera">M.</tp:taxon-name-part> <tp:taxon-name-part taxon-name-part-type="species" reg="australis">australis</tp:taxon-name-part></tp:taxon-name></italic> (Forel, 1900a): Australia.</p><p><italic><tp:taxon-name><tp:taxon-name-part taxon-name-part-type="genus" reg="Mesoponera">M.</tp:taxon-name-part> <tp:taxon-name-part taxon-name-part-type="species" reg="javana">javana</tp:taxon-name-part></tp:taxon-name></italic> (Forel, 1905): Indonesia.</p><p>= <italic><tp:taxon-name><tp:taxon-name-part taxon-name-part-type="genus" reg="Mesoponera">M.</tp:taxon-name-part> <tp:taxon-name-part taxon-name-part-type="species" reg="rubra">rubra</tp:taxon-name-part> <tp:taxon-name-part taxon-name-part-type="subspecies" reg="minirubra">minirubra</tp:taxon-name-part></tp:taxon-name></italic> (Özdikmen, 2010).</p><p><italic><tp:taxon-name><tp:taxon-name-part taxon-name-part-type="genus" reg="Mesoponera">M.</tp:taxon-name-part> <tp:taxon-name-part taxon-name-part-type="species" reg="manni">manni</tp:taxon-name-part></tp:taxon-name></italic> (Viehmeyer, 1924): Solomon Islands.</p><p>= <italic><tp:taxon-name><tp:taxon-name-part taxon-name-part-type="genus" reg="Mesoponera">M.</tp:taxon-name-part> <tp:taxon-name-part taxon-name-part-type="species" reg="robiginosa">robiginosa</tp:taxon-name-part></tp:taxon-name></italic> (Donisthorpe, 1941): New Guinea (Indonesia).</p><p><italic><tp:taxon-name><tp:taxon-name-part taxon-name-part-type="genus" reg="Mesoponera">M.</tp:taxon-name-part> <tp:taxon-name-part taxon-name-part-type="species" reg="melanaria">melanaria</tp:taxon-name-part></tp:taxon-name></italic> (Emery, 1893b): Sri Lanka.</p><p><italic><tp:taxon-name><tp:taxon-name-part taxon-name-part-type="genus" reg="Mesoponera">M.</tp:taxon-name-part> <tp:taxon-name-part taxon-name-part-type="species" reg="melanaria">melanaria</tp:taxon-name-part> <tp:taxon-name-part taxon-name-part-type="subspecies" reg="macra">macra</tp:taxon-name-part></tp:taxon-name></italic> (Emery, 1894): Seychelles.</p><p><italic><tp:taxon-name><tp:taxon-name-part taxon-name-part-type="genus" reg="Mesoponera">M.</tp:taxon-name-part> <tp:taxon-name-part taxon-name-part-type="species" reg="papuana">papuana</tp:taxon-name-part></tp:taxon-name></italic> (Viehmeyer, 1914): New Guinea (Papua New Guinea).</p><p>= <italic><tp:taxon-name><tp:taxon-name-part taxon-name-part-type="genus" reg="Mesoponera">M.</tp:taxon-name-part> <tp:taxon-name-part taxon-name-part-type="species" reg="pulchella">pulchella</tp:taxon-name-part></tp:taxon-name></italic> (Donisthorpe, 1941): New Guinea (Indonesia).</p><p>= <italic><tp:taxon-name><tp:taxon-name-part taxon-name-part-type="genus" reg="Mesoponera">M.</tp:taxon-name-part> <tp:taxon-name-part taxon-name-part-type="species" reg="viehmeyeri">viehmeyeri</tp:taxon-name-part></tp:taxon-name></italic> (Donisthorpe, 1948b): New Guinea (Indonesia).</p><p><italic><tp:taxon-name><tp:taxon-name-part taxon-name-part-type="genus" reg="Mesoponera">M.</tp:taxon-name-part> <tp:taxon-name-part taxon-name-part-type="species" reg="rubra">rubra</tp:taxon-name-part></tp:taxon-name></italic> (Smith, 1857): Singapore.</p></sec></tp:treatment-sec><ref-list><ref id="B56"><mixed-citation xmlns:xlink="http://www.w3.org/1999/xlink" xlink:type="simple"><person-group><name name-style="western"><surname>Emery</surname><given-names>C</given-names></name></person-group> (<year>1900b</year>) Formiche raccolte da Elio Modigliani in Sumatra, Engano e Mentawei. Annali del Museo Civico di Storia Naturale 40[=(2)20]: 661–688. <ext-link xlink:href="10.5962/bhl.part.9035" ext-link-type="doi" xlink:type="simple">https://doi.org/10.5962/bhl.part.9035</ext-link></mixed-citation></ref><ref id="B136"><mixed-citation xmlns:xlink="http://www.w3.org/1999/xlink" xlink:type="simple"><person-group><name name-style="western"><surname>Schmidt</surname><given-names>CA</given-names></name><name name-style="western"><surname>Shattuck</surname><given-names>SO</given-names></name></person-group> (<year>2014</year>) <article-title>The higher classification of the ant subfamily <tp:taxon-name><tp:taxon-name-part taxon-name-part-type="subfamily">Ponerinae</tp:taxon-name-part></tp:taxon-name> (<tp:taxon-name><tp:taxon-name-part taxon-name-part-type="order">Hymenoptera</tp:taxon-name-part></tp:taxon-name>: <tp:taxon-name><tp:taxon-name-part taxon-name-part-type="family">Formicidae</tp:taxon-name-part></tp:taxon-name>), with a review of ponerine ecology and behavior.</article-title><source>Zootaxa</source><volume>3817</volume>(<issue>1</issue>): <fpage>1</fpage>–<lpage>242</lpage>. <ext-link xlink:href="10.11646/zootaxa.3817.1.1" ext-link-type="doi" xlink:type="simple">https://doi.org/10.11646/zootaxa.3817.1.1</ext-link></mixed-citation></ref><ref id="B60"><mixed-citation xmlns:xlink="http://www.w3.org/1999/xlink" xlink:type="simple"><person-group><name name-style="western"><surname>Esteves</surname><given-names>FA</given-names></name><name name-style="western"><surname>Fisher</surname><given-names>BL</given-names></name></person-group> (<year>2021</year>) <article-title><italic><tp:taxon-name><tp:taxon-name-part taxon-name-part-type="genus">Corrieopone</tp:taxon-name-part> <tp:taxon-name-part taxon-name-part-type="species">nouragues</tp:taxon-name-part></tp:taxon-name></italic> gen. nov., sp. nov., a new <tp:taxon-name><tp:taxon-name-part taxon-name-part-type="subfamily">Ponerinae</tp:taxon-name-part></tp:taxon-name> from French Guiana (<tp:taxon-name><tp:taxon-name-part taxon-name-part-type="order">Hymenoptera</tp:taxon-name-part></tp:taxon-name>, <tp:taxon-name><tp:taxon-name-part taxon-name-part-type="family">Formicidae</tp:taxon-name-part></tp:taxon-name>).</article-title><source>ZooKeys</source><volume>1074</volume>: <fpage>83</fpage>–<lpage>173</lpage>. <ext-link xlink:href="10.3897/zookeys.1074.75551" ext-link-type="doi" xlink:type="simple">https://doi.org/10.3897/zookeys.1074.75551</ext-link></mixed-citation></ref></ref-list></tp:taxon-treatment>
