# Supplementary material for: A genus-level classification of the ant subfamily Ponerinae (Hymenoptera, Formicidae)
Source: Zookeys. 2025 Dec 19;1264:281–349. doi: 10.3897/zookeys.1264.173399 (PMC12743250; doi:10.3897/zookeys.1264.173399)
Supplement: XML Treatment for Parvaponera [file zookeys.1264.173399-treatment13.xml]

<!DOCTYPE tp:taxon-treatment
  PUBLIC "-//TaxonX//DTD Taxonomic Treatment Publishing DTD v0 20100105//EN" "tax-treatment-NSO.dtd">
<tp:taxon-treatment xmlns:tp="http://www.plazi.org/taxpub"><tp:treatment-meta><kwd-group><label>Taxon classification</label><kwd>
                <named-content content-type="kingdom">Animalia</named-content>
              </kwd></kwd-group><mixed-citation publication-type="journal"><person-group><name><surname>Fisher</surname><given-names>Brian L.</given-names></name><name><surname>Branstetter</surname><given-names>Michael G.</given-names></name><name><surname>Blaimer</surname><given-names>Bonnie B.</given-names></name><name><surname>Borowiec</surname><given-names>Marek L.</given-names></name><name><surname>Camacho</surname><given-names>Gabriela P.</given-names></name><name><surname>Doré</surname><given-names>Maël</given-names></name><name><surname>Ward</surname><given-names>Philip S.</given-names></name><name><surname>Longino</surname><given-names>John T.</given-names></name></person-group><article-title>A genus-level classification of the ant subfamily <tp:taxon-name><tp:taxon-name-part taxon-name-part-type="subfamily">Ponerinae</tp:taxon-name-part></tp:taxon-name> (<tp:taxon-name><tp:taxon-name-part taxon-name-part-type="order">Hymenoptera</tp:taxon-name-part></tp:taxon-name>, <tp:taxon-name><tp:taxon-name-part taxon-name-part-type="family">Formicidae</tp:taxon-name-part></tp:taxon-name>)</article-title><source>Zookeys</source><day>19</day><month>12</month><year>2025</year><volume>1264</volume><fpage>281</fpage><lpage>349</lpage><pub-id pub-id-type="doi">10.3897/zookeys.1264.173399</pub-id></mixed-citation></tp:treatment-meta><tp:nomenclature><tp:taxon-name><object-id xmlns:xlink="http://www.w3.org/1999/xlink" content-type="arpha" xlink:type="simple">091C8A93-FCA7-5280-8506-6E2E5ED2D4D7</object-id>
              <tp:taxon-name-part taxon-name-part-type="genus" reg="Parvaponera">Parvaponera</tp:taxon-name-part>
            </tp:taxon-name><tp:taxon-authority>Schmidt &amp; Shattuck</tp:taxon-authority></tp:nomenclature><tp:treatment-sec sec-type="type species" id="SECID0EDQBK"><title>Type species.</title><p>Our molecular phylogeny revealed that <italic><tp:taxon-name><tp:taxon-name-part taxon-name-part-type="genus" reg="Parvaponera">Parvaponera</tp:taxon-name-part></tp:taxon-name></italic> sensu <xref ref-type="bibr" rid="B136">Schmidt and Shattuck (2014)</xref> is paraphyletic with respect to the Neotropical genus <italic><tp:taxon-name><tp:taxon-name-part taxon-name-part-type="genus" reg="Wadeura">Wadeura</tp:taxon-name-part></tp:taxon-name></italic>. However, <italic><tp:taxon-name><tp:taxon-name-part taxon-name-part-type="genus" reg="Parvaponera">Parvaponera</tp:taxon-name-part></tp:taxon-name></italic> resolves into two morphologically distinct clades. <italic><tp:taxon-name><tp:taxon-name-part taxon-name-part-type="genus" reg="Parvaponera">Parvaponera</tp:taxon-name-part></tp:taxon-name></italic> (sensu stricto) contains <italic><tp:taxon-name><tp:taxon-name-part taxon-name-part-type="genus" reg="Parvaponera">P.</tp:taxon-name-part> <tp:taxon-name-part taxon-name-part-type="species" reg="darwinii">darwinii</tp:taxon-name-part></tp:taxon-name></italic> (the type species) and <italic><tp:taxon-name><tp:taxon-name-part taxon-name-part-type="genus" reg="Parvaponera">P.</tp:taxon-name-part> <tp:taxon-name-part taxon-name-part-type="species" reg="sheldoni">sheldoni</tp:taxon-name-part></tp:taxon-name></italic>, and is sister to <italic><tp:taxon-name><tp:taxon-name-part taxon-name-part-type="genus" reg="Wadeura">Wadeura</tp:taxon-name-part></tp:taxon-name></italic>. <italic><tp:taxon-name><tp:taxon-name-part taxon-name-part-type="genus" reg="Parvaponera">Parvaponera</tp:taxon-name-part></tp:taxon-name></italic> (s.s.) and <italic><tp:taxon-name><tp:taxon-name-part taxon-name-part-type="genus" reg="Wadeura">Wadeura</tp:taxon-name-part></tp:taxon-name></italic> together are sister to a clade of African species that contains <italic><tp:taxon-name><tp:taxon-name-part taxon-name-part-type="genus" reg="Parvaponera">P.</tp:taxon-name-part> <tp:taxon-name-part taxon-name-part-type="species" reg="suspecta">suspecta</tp:taxon-name-part></tp:taxon-name></italic> and related forms. We describe a new genus for the <italic><tp:taxon-name><tp:taxon-name-part taxon-name-part-type="genus" reg="Parvaponera">P.</tp:taxon-name-part> <tp:taxon-name-part taxon-name-part-type="species" reg="suspecta">suspecta</tp:taxon-name-part></tp:taxon-name></italic> clade herein.</p></tp:treatment-sec><tp:treatment-sec sec-type="diagnosis" id="SECID0EKTBK"><title>Diagnosis.</title><p><italic><tp:taxon-name><tp:taxon-name-part taxon-name-part-type="genus" reg="Parvaponera">Parvaponera</tp:taxon-name-part></tp:taxon-name></italic> is now a more narrowly circumscribed genus. The diagnosis of <xref ref-type="bibr" rid="B136">Schmidt and Shattuck (2014)</xref> can be modified as follows: eye small (2–4 facets) or absent; mandible short, without a basal pit or groove; propodeal spiracle elongated or slit-like; ventral apex of the metatibia with one pectinate and one simple spur; subpetiolar process triangular with an anterior fenestra and lacking a pair of posterior teeth. <italic><tp:taxon-name><tp:taxon-name-part taxon-name-part-type="genus" reg="Sritoponera">Sritoponera</tp:taxon-name-part></tp:taxon-name></italic> gen. nov., the new genus containing <italic><tp:taxon-name><tp:taxon-name-part taxon-name-part-type="genus" reg="Parvaponera">P.</tp:taxon-name-part> <tp:taxon-name-part taxon-name-part-type="species" reg="suspecta">suspecta</tp:taxon-name-part></tp:taxon-name></italic> and relatives, differs in having a rounded or oval propodeal spiracle and a subpetiolar process that is quadrate to trapezoidal with a posterior angle or teeth.</p></tp:treatment-sec><tp:treatment-sec sec-type="Morphology and variation" id="SECID0ENUBK"><title>Morphology and variation.</title><p>Historically, <italic><tp:taxon-name><tp:taxon-name-part taxon-name-part-type="genus" reg="Parvaponera">Parvaponera</tp:taxon-name-part></tp:taxon-name></italic> has been known primarily from alate queens collected at lights. These queens have a broad geographic distribution throughout the Old World tropics. In spite of their wide range, very few workers are known, suggesting a cryptobiotic or subterranean lifestyle. There is evidence for two species that differ in size and in the shape of the anterior clypeal margin. <italic><tp:taxon-name><tp:taxon-name-part taxon-name-part-type="genus" reg="Parvaponera">Parvaponera</tp:taxon-name-part> <tp:taxon-name-part taxon-name-part-type="species" reg="darwinii">darwinii</tp:taxon-name-part></tp:taxon-name></italic> is larger, with queen head width 0.86–1.13 mm and worker head width 0.83–0.85 mm; the anterior clypeal margin has at most a short tubercle. <italic><tp:taxon-name><tp:taxon-name-part taxon-name-part-type="genus" reg="Parvaponera">Parvaponera</tp:taxon-name-part> <tp:taxon-name-part taxon-name-part-type="species" reg="sheldoni">sheldoni</tp:taxon-name-part></tp:taxon-name></italic> is smaller, with queen head width 0.63–0.75 mm and worker head width 0.65–0.73 mm, and the anterior clypeal margin bears a distinct medial spine.</p></tp:treatment-sec><tp:treatment-sec sec-type="distribution" id="SECID0EQVBK"><title>Geographic distribution.</title><p><italic><tp:taxon-name><tp:taxon-name-part taxon-name-part-type="genus" reg="Parvaponera">Parvaponera</tp:taxon-name-part> <tp:taxon-name-part taxon-name-part-type="species" reg="darwinii">darwinii</tp:taxon-name-part></tp:taxon-name></italic> is widespread in the Old World tropics and subtropics, extending northward to the United Arab Emirates. <italic><tp:taxon-name><tp:taxon-name-part taxon-name-part-type="genus" reg="Parvaponera">Parvaponera</tp:taxon-name-part> <tp:taxon-name-part taxon-name-part-type="species" reg="sheldoni">sheldoni</tp:taxon-name-part></tp:taxon-name></italic> occurs in Southeast Asia, Oceania, and Australia. The two species are sympatric in northern Australia.</p></tp:treatment-sec><tp:treatment-sec sec-type="Incertae sedis" id="SECID0EMWBK"><title>Incertae sedis.</title><p><italic><tp:taxon-name><tp:taxon-name-part taxon-name-part-type="genus" reg="Parvaponera">Parvaponera</tp:taxon-name-part> <tp:taxon-name-part taxon-name-part-type="species" reg="cavimaculata">cavimaculata</tp:taxon-name-part></tp:taxon-name></italic>, from a single site in Hubei Province, China, remains incertae sedis in <italic><tp:taxon-name><tp:taxon-name-part taxon-name-part-type="genus" reg="Parvaponera">Parvaponera</tp:taxon-name-part></tp:taxon-name></italic>. The original description notes a head width of 0.75 mm with a transverse anterior clypeal margin lacking any tubercle or spine. It is also described as densely punctate and with dense, oblique rugae on the propodeum. The subpetiolar process is described as prominent and subtriangular. These sculptural features make it unlikely that this taxon belongs in <italic><tp:taxon-name><tp:taxon-name-part taxon-name-part-type="genus" reg="Parvaponera">Parvaponera</tp:taxon-name-part></tp:taxon-name></italic>.</p><sec sec-type="Species of Parvaponera" id="SECID0ELXBK"><title>Species of <italic><tp:taxon-name><tp:taxon-name-part taxon-name-part-type="genus" reg="Parvaponera">Parvaponera</tp:taxon-name-part></tp:taxon-name></italic></title><p><italic><tp:taxon-name><tp:taxon-name-part taxon-name-part-type="genus" reg="Parvaponera">P.</tp:taxon-name-part> <tp:taxon-name-part taxon-name-part-type="species" reg="cavimaculata">cavimaculata</tp:taxon-name-part></tp:taxon-name></italic> (Wang &amp; Zhao, 2009): China.</p><p><italic><tp:taxon-name><tp:taxon-name-part taxon-name-part-type="genus" reg="Parvaponera">P.</tp:taxon-name-part> <tp:taxon-name-part taxon-name-part-type="species" reg="darwinii">darwinii</tp:taxon-name-part></tp:taxon-name></italic> (Forel, 1893): Australia.</p><p>= <italic><tp:taxon-name><tp:taxon-name-part taxon-name-part-type="genus" reg="Parvaponera">P.</tp:taxon-name-part> <tp:taxon-name-part taxon-name-part-type="species" reg="darwinii">darwinii</tp:taxon-name-part> <tp:taxon-name-part taxon-name-part-type="subspecies" reg="africana">africana</tp:taxon-name-part></tp:taxon-name></italic> (Forel, 1909): Democratic Republic of the Congo. syn. nov.</p><p>= <italic><tp:taxon-name><tp:taxon-name-part taxon-name-part-type="genus" reg="Parvaponera">P.</tp:taxon-name-part> <tp:taxon-name-part taxon-name-part-type="species" reg="darwinii">darwinii</tp:taxon-name-part> <tp:taxon-name-part taxon-name-part-type="subspecies" reg="indica">indica</tp:taxon-name-part></tp:taxon-name></italic> (Emery, 1899b): Myanmar.</p><p>= <italic><tp:taxon-name><tp:taxon-name-part taxon-name-part-type="genus" reg="Parvaponera">P.</tp:taxon-name-part> <tp:taxon-name-part taxon-name-part-type="species" reg="darwinii">darwinii</tp:taxon-name-part> <tp:taxon-name-part taxon-name-part-type="subspecies" reg="indica">indica</tp:taxon-name-part></tp:taxon-name></italic> (Forel, 1900b): India.</p><p>= <italic><tp:taxon-name><tp:taxon-name-part taxon-name-part-type="genus" reg="Parvaponera">P.</tp:taxon-name-part> <tp:taxon-name-part taxon-name-part-type="species" reg="lamarki">lamarki</tp:taxon-name-part></tp:taxon-name></italic> (Santschi, 1913): Congo.</p><p>= <italic><tp:taxon-name><tp:taxon-name-part taxon-name-part-type="genus" reg="Parvaponera">P.</tp:taxon-name-part> <tp:taxon-name-part taxon-name-part-type="species" reg="darwinii">darwinii</tp:taxon-name-part> <tp:taxon-name-part taxon-name-part-type="subspecies" reg="madecassa">madecassa</tp:taxon-name-part></tp:taxon-name></italic> (Emery, 1899b): Madagascar. syn. nov.</p><p>= <italic><tp:taxon-name><tp:taxon-name-part taxon-name-part-type="genus" reg="Parvaponera">P.</tp:taxon-name-part> <tp:taxon-name-part taxon-name-part-type="species" reg="rufotestaceus">rufotestaceus</tp:taxon-name-part></tp:taxon-name></italic> (Donisthorpe, 1943a): India.</p><p><italic><tp:taxon-name><tp:taxon-name-part taxon-name-part-type="genus" reg="Parvaponera">P.</tp:taxon-name-part> <tp:taxon-name-part taxon-name-part-type="species" reg="sheldoni">sheldoni</tp:taxon-name-part></tp:taxon-name></italic> (Mann, 1919): Solomon Islands.</p><p>= <italic><tp:taxon-name><tp:taxon-name-part taxon-name-part-type="genus" reg="Parvaponera">P.</tp:taxon-name-part> <tp:taxon-name-part taxon-name-part-type="species" reg="myropola">myropola</tp:taxon-name-part></tp:taxon-name></italic> (Menozzi, 1925): Philippines. syn. nov.</p></sec></tp:treatment-sec><ref-list><ref id="B136"><mixed-citation xmlns:xlink="http://www.w3.org/1999/xlink" xlink:type="simple"><person-group><name name-style="western"><surname>Schmidt</surname><given-names>CA</given-names></name><name name-style="western"><surname>Shattuck</surname><given-names>SO</given-names></name></person-group> (<year>2014</year>) <article-title>The higher classification of the ant subfamily <tp:taxon-name><tp:taxon-name-part taxon-name-part-type="subfamily">Ponerinae</tp:taxon-name-part></tp:taxon-name> (<tp:taxon-name><tp:taxon-name-part taxon-name-part-type="order">Hymenoptera</tp:taxon-name-part></tp:taxon-name>: <tp:taxon-name><tp:taxon-name-part taxon-name-part-type="family">Formicidae</tp:taxon-name-part></tp:taxon-name>), with a review of ponerine ecology and behavior.</article-title><source>Zootaxa</source><volume>3817</volume>(<issue>1</issue>): <fpage>1</fpage>–<lpage>242</lpage>. <ext-link xlink:href="10.11646/zootaxa.3817.1.1" ext-link-type="doi" xlink:type="simple">https://doi.org/10.11646/zootaxa.3817.1.1</ext-link></mixed-citation></ref></ref-list></tp:taxon-treatment>
