# Supplementary material for: A genus-level classification of the ant subfamily Ponerinae (Hymenoptera, Formicidae)
Source: Zookeys. 2025 Dec 19;1264:281–349. doi: 10.3897/zookeys.1264.173399 (PMC12743250; doi:10.3897/zookeys.1264.173399)
Supplement: XML Treatment for Parvaponera darwinii [file zookeys.1264.173399-treatment14.xml]

<!DOCTYPE tp:taxon-treatment
  PUBLIC "-//TaxonX//DTD Taxonomic Treatment Publishing DTD v0 20100105//EN" "tax-treatment-NSO.dtd">
<tp:taxon-treatment xmlns:tp="http://www.plazi.org/taxpub"><tp:treatment-meta><kwd-group><label>Taxon classification</label><kwd>
                <named-content content-type="kingdom">Animalia</named-content>
              </kwd></kwd-group><mixed-citation publication-type="journal"><person-group><name><surname>Fisher</surname><given-names>Brian L.</given-names></name><name><surname>Branstetter</surname><given-names>Michael G.</given-names></name><name><surname>Blaimer</surname><given-names>Bonnie B.</given-names></name><name><surname>Borowiec</surname><given-names>Marek L.</given-names></name><name><surname>Camacho</surname><given-names>Gabriela P.</given-names></name><name><surname>Doré</surname><given-names>Maël</given-names></name><name><surname>Ward</surname><given-names>Philip S.</given-names></name><name><surname>Longino</surname><given-names>John T.</given-names></name></person-group><article-title>A genus-level classification of the ant subfamily <tp:taxon-name><tp:taxon-name-part taxon-name-part-type="subfamily">Ponerinae</tp:taxon-name-part></tp:taxon-name> (<tp:taxon-name><tp:taxon-name-part taxon-name-part-type="order">Hymenoptera</tp:taxon-name-part></tp:taxon-name>, <tp:taxon-name><tp:taxon-name-part taxon-name-part-type="family">Formicidae</tp:taxon-name-part></tp:taxon-name>)</article-title><source>Zookeys</source><day>19</day><month>12</month><year>2025</year><volume>1264</volume><fpage>281</fpage><lpage>349</lpage><pub-id pub-id-type="doi">10.3897/zookeys.1264.173399</pub-id></mixed-citation></tp:treatment-meta><tp:nomenclature><tp:taxon-name><object-id xmlns:xlink="http://www.w3.org/1999/xlink" content-type="arpha" xlink:type="simple">65448589-4599-5643-B014-593D6CE7C57F</object-id>
              <tp:taxon-name-part taxon-name-part-type="genus" reg="Parvaponera">Parvaponera</tp:taxon-name-part>
              <tp:taxon-name-part taxon-name-part-type="species" reg="darwinii">darwinii</tp:taxon-name-part>
            </tp:taxon-name><tp:taxon-authority>(Forel)</tp:taxon-authority><tp:nomenclature-citation-list><tp:nomenclature-citation><tp:taxon-name>
                  <tp:taxon-name-part taxon-name-part-type="genus" reg="Belonopelta">Belonopelta</tp:taxon-name-part> <tp:taxon-name-part taxon-name-part-type="species" reg="darwinii">darwinii</tp:taxon-name-part></tp:taxon-name><comment>Forel, 1893: 460. Holotype queen: Australia: Port Darwin (J.J. Walker). [MHNG, <ext-link xmlns:xlink="http://www.w3.org/1999/xlink" xlink:href="http://www.antweb.org/specimen/CASENT0907290" ext-link-type="uri" xlink:type="simple">CASENT0907290</ext-link>] (image examined).</comment></tp:nomenclature-citation><tp:nomenclature-citation><tp:taxon-name>
                  <tp:taxon-name-part taxon-name-part-type="genus" reg="Belonopelta">Belonopelta</tp:taxon-name-part> <tp:taxon-name-part taxon-name-part-type="species" reg="darwini">darwini</tp:taxon-name-part> <tp:taxon-name-part taxon-name-part-type="infraspecific-rank">var.</tp:taxon-name-part> <tp:taxon-name-part taxon-name-part-type="variety" reg="madecassa">madecassa</tp:taxon-name-part></tp:taxon-name><comment>Emery, 1899b: 268. Syntype queens: Madagascar: [Baie d’Antongil], Maroantsetra (Mocquerys) [MHNG, <ext-link xmlns:xlink="http://www.w3.org/1999/xlink" xlink:href="http://www.antweb.org/specimen/CASENT0101691" ext-link-type="uri" xlink:type="simple">CASENT0101691</ext-link>, [MSNG, <ext-link xmlns:xlink="http://www.w3.org/1999/xlink" xlink:href="http://www.antweb.org/specimen/CASENT0102012" ext-link-type="uri" xlink:type="simple">CASENT0102012</ext-link>, <ext-link xmlns:xlink="http://www.w3.org/1999/xlink" xlink:href="http://www.antweb.org/specimen/CASENT0102013" ext-link-type="uri" xlink:type="simple">CASENT0102013</ext-link>] (images examined). syn. nov.</comment></tp:nomenclature-citation><tp:nomenclature-citation><tp:taxon-name>
                  <tp:taxon-name-part taxon-name-part-type="genus" reg="Euponera">Euponera</tp:taxon-name-part> (<tp:taxon-name-part taxon-name-part-type="subgenus" reg="Pseudoponera">Pseudoponera</tp:taxon-name-part>) <tp:taxon-name-part taxon-name-part-type="species" reg="darwini">darwini</tp:taxon-name-part> <tp:taxon-name-part taxon-name-part-type="infraspecific-rank">var.</tp:taxon-name-part> <tp:taxon-name-part taxon-name-part-type="variety" reg="africana">africana</tp:taxon-name-part></tp:taxon-name><comment>Forel, 1909: 51. Holotype queen: Democratic Republic of the Congo: Luki (A. Jullien) [MHNG] (not examined). syn. nov.</comment></tp:nomenclature-citation></tp:nomenclature-citation-list></tp:nomenclature><tp:treatment-sec sec-type="comments" id="SECID0EY6BK"><title>Comments.</title><p>Emery described the subspecies madecassa from Madagascar, stating it was almost identical to the Australian type, with minor differences in size, color, and petiole shape. This form is now well-collected in Madagascar, with workers and queens. The <abbrev xmlns:xlink="http://www.w3.org/1999/xlink" xlink:title="ultraconserved element" id="ABBRID0E56BK" xlink:type="simple">UCE</abbrev> results place it in the single widespread species <italic>darwinii</italic>. Forel described the subspecies africana, differentiated by minor differences in petiole shape. We were not able to examine the type of <italic>africana</italic>, but assume Forel’s placement was correct and that this is a junior synonym of the widespread <italic>darwinii</italic>.</p></tp:treatment-sec></tp:taxon-treatment>
