# Supplementary material for: A genus-level classification of the ant subfamily Ponerinae (Hymenoptera, Formicidae)
Source: Zookeys. 2025 Dec 19;1264:281–349. doi: 10.3897/zookeys.1264.173399 (PMC12743250; doi:10.3897/zookeys.1264.173399)
Supplement: XML Treatment for Parvaponera sheldoni [file zookeys.1264.173399-treatment15.xml]

<!DOCTYPE tp:taxon-treatment
  PUBLIC "-//TaxonX//DTD Taxonomic Treatment Publishing DTD v0 20100105//EN" "tax-treatment-NSO.dtd">
<tp:taxon-treatment xmlns:tp="http://www.plazi.org/taxpub"><tp:treatment-meta><kwd-group><label>Taxon classification</label><kwd>
                <named-content content-type="kingdom">Animalia</named-content>
              </kwd></kwd-group><mixed-citation publication-type="journal"><person-group><name><surname>Fisher</surname><given-names>Brian L.</given-names></name><name><surname>Branstetter</surname><given-names>Michael G.</given-names></name><name><surname>Blaimer</surname><given-names>Bonnie B.</given-names></name><name><surname>Borowiec</surname><given-names>Marek L.</given-names></name><name><surname>Camacho</surname><given-names>Gabriela P.</given-names></name><name><surname>Doré</surname><given-names>Maël</given-names></name><name><surname>Ward</surname><given-names>Philip S.</given-names></name><name><surname>Longino</surname><given-names>John T.</given-names></name></person-group><article-title>A genus-level classification of the ant subfamily <tp:taxon-name><tp:taxon-name-part taxon-name-part-type="subfamily">Ponerinae</tp:taxon-name-part></tp:taxon-name> (<tp:taxon-name><tp:taxon-name-part taxon-name-part-type="order">Hymenoptera</tp:taxon-name-part></tp:taxon-name>, <tp:taxon-name><tp:taxon-name-part taxon-name-part-type="family">Formicidae</tp:taxon-name-part></tp:taxon-name>)</article-title><source>Zookeys</source><day>19</day><month>12</month><year>2025</year><volume>1264</volume><fpage>281</fpage><lpage>349</lpage><pub-id pub-id-type="doi">10.3897/zookeys.1264.173399</pub-id></mixed-citation></tp:treatment-meta><tp:nomenclature><tp:taxon-name><object-id xmlns:xlink="http://www.w3.org/1999/xlink" content-type="arpha" xlink:type="simple">079A9726-7136-5309-91C6-49046D16D351</object-id>
              <tp:taxon-name-part taxon-name-part-type="genus" reg="Parvaponera">Parvaponera</tp:taxon-name-part>
              <tp:taxon-name-part taxon-name-part-type="species" reg="sheldoni">sheldoni</tp:taxon-name-part>
            </tp:taxon-name><tp:taxon-authority>(Mann)</tp:taxon-authority><tp:nomenclature-citation-list><tp:nomenclature-citation><tp:taxon-name>
                  <tp:taxon-name-part taxon-name-part-type="genus" reg="Euponera">Euponera</tp:taxon-name-part> (<tp:taxon-name-part taxon-name-part-type="subgenus" reg="Trachymesopus">Trachymesopus</tp:taxon-name-part>) <tp:taxon-name-part taxon-name-part-type="species" reg="sheldoni">sheldoni</tp:taxon-name-part></tp:taxon-name><comment>Mann, 1919: 292. Holotype worker: Solomon Is: San Cristoval I. (= Makira I.), Wainoni Bay (W.M. Mann). [USNM, USNMENT<ext-link xmlns:xlink="http://www.w3.org/1999/xlink" xlink:href="https://mbd-db.osu.edu/hol/search_results?&amp;search_type=fast&amp;q=USNMENT00532034" ext-link-type="uri" xlink:type="simple">00532034</ext-link>] (image examined).</comment></tp:nomenclature-citation><tp:nomenclature-citation><tp:taxon-name>
                  <tp:taxon-name-part taxon-name-part-type="genus" reg="Euponera">Euponera</tp:taxon-name-part> (<tp:taxon-name-part taxon-name-part-type="subgenus" reg="Trachymesopus">Trachymesopus</tp:taxon-name-part>) <tp:taxon-name-part taxon-name-part-type="species" reg="myropola">myropola</tp:taxon-name-part></tp:taxon-name><comment>Menozzi, 1925: 444. Holotype queen: Philippines: Luzon I., Laguna, Los Baños (C.F. Baker) [MCZC] (MCZ-ENT00028879, image examined). syn. nov.</comment></tp:nomenclature-citation></tp:nomenclature-citation-list></tp:nomenclature><tp:treatment-sec sec-type="comments" id="SECID0ESCCK"><title>Comments.</title><p>The head width of Menozzi’s <italic><tp:taxon-name><tp:taxon-name-part taxon-name-part-type="genus" reg="Euponera"/><tp:taxon-name-part taxon-name-part-type="species" reg="myropola">myropola</tp:taxon-name-part></tp:taxon-name></italic>, based on the MCZ images, is 0.74 mm, within the size range of <italic>sheldoni</italic>. It is difficult to discern from the image, but it may have the clypeal spine of <italic>sheldoni</italic>.</p></tp:treatment-sec></tp:taxon-treatment>
