# Supplementary material for: A genus-level classification of the ant subfamily Ponerinae (Hymenoptera, Formicidae)
Source: Zookeys. 2025 Dec 19;1264:281–349. doi: 10.3897/zookeys.1264.173399 (PMC12743250; doi:10.3897/zookeys.1264.173399)
Supplement: XML Treatment for Sritoponera [file zookeys.1264.173399-treatment16.xml]

<!DOCTYPE tp:taxon-treatment
  PUBLIC "-//TaxonX//DTD Taxonomic Treatment Publishing DTD v0 20100105//EN" "tax-treatment-NSO.dtd">
<tp:taxon-treatment xmlns:tp="http://www.plazi.org/taxpub"><tp:treatment-meta><kwd-group><label>Taxon classification</label><kwd>
                <named-content content-type="kingdom">Animalia</named-content>
              </kwd></kwd-group><mixed-citation publication-type="journal"><person-group><name><surname>Fisher</surname><given-names>Brian L.</given-names></name><name><surname>Branstetter</surname><given-names>Michael G.</given-names></name><name><surname>Blaimer</surname><given-names>Bonnie B.</given-names></name><name><surname>Borowiec</surname><given-names>Marek L.</given-names></name><name><surname>Camacho</surname><given-names>Gabriela P.</given-names></name><name><surname>Doré</surname><given-names>Maël</given-names></name><name><surname>Ward</surname><given-names>Philip S.</given-names></name><name><surname>Longino</surname><given-names>John T.</given-names></name></person-group><article-title>A genus-level classification of the ant subfamily <tp:taxon-name><tp:taxon-name-part taxon-name-part-type="subfamily">Ponerinae</tp:taxon-name-part></tp:taxon-name> (<tp:taxon-name><tp:taxon-name-part taxon-name-part-type="order">Hymenoptera</tp:taxon-name-part></tp:taxon-name>, <tp:taxon-name><tp:taxon-name-part taxon-name-part-type="family">Formicidae</tp:taxon-name-part></tp:taxon-name>)</article-title><source>Zookeys</source><day>19</day><month>12</month><year>2025</year><volume>1264</volume><fpage>281</fpage><lpage>349</lpage><pub-id pub-id-type="doi">10.3897/zookeys.1264.173399</pub-id></mixed-citation></tp:treatment-meta><tp:nomenclature><tp:taxon-name><object-id xmlns:xlink="http://www.w3.org/1999/xlink" content-type="arpha" xlink:type="simple">0CBE4C93-3632-5BA9-B8EF-0FCB5F4869EC</object-id>
              <tp:taxon-name-part taxon-name-part-type="genus" reg="Sritoponera">Sritoponera</tp:taxon-name-part>
              <object-id xmlns:xlink="http://www.w3.org/1999/xlink" content-type="zoobank" xlink:type="simple">https://zoobank.org/40C6D259-6939-40DE-A15E-31BD7A7C98DF</object-id>
            </tp:taxon-name><tp:taxon-status xmlns:xlink="http://www.w3.org/1999/xlink" xlink:type="simple">gen. nov.</tp:taxon-status></tp:nomenclature><tp:treatment-sec sec-type="type species" id="SECID0EJECK"><title>Type species.</title><p><tp:taxon-name><tp:taxon-name-part taxon-name-part-type="genus" reg="Euponera">Euponera</tp:taxon-name-part> (<tp:taxon-name-part taxon-name-part-type="subgenus" reg="Trachymesopus">Trachymesopus</tp:taxon-name-part>) <tp:taxon-name-part taxon-name-part-type="species" reg="suspecta">suspecta</tp:taxon-name-part></tp:taxon-name> Santschi, 1914a: 51; by present designation.</p></tp:treatment-sec><tp:treatment-sec sec-type="Phylogenetic relationships" id="SECID0E4ECK"><title>Phylogenetic relationships.</title><p><xref ref-type="bibr" rid="B136">Schmidt and Shattuck (2014)</xref> left <italic><tp:taxon-name><tp:taxon-name-part taxon-name-part-type="genus" reg="Parvaponera">P.</tp:taxon-name-part> <tp:taxon-name-part taxon-name-part-type="species" reg="suspecta">suspecta</tp:taxon-name-part></tp:taxon-name></italic> incertae sedis in <italic><tp:taxon-name><tp:taxon-name-part taxon-name-part-type="genus" reg="Euponera">Euponera</tp:taxon-name-part></tp:taxon-name></italic> without examination. <xref ref-type="bibr" rid="B64">Fisher and Bolton (2016)</xref> recognized it within the broader sense of <italic><tp:taxon-name><tp:taxon-name-part taxon-name-part-type="genus" reg="Parvaponera">Parvaponera</tp:taxon-name-part></tp:taxon-name></italic>. Here we recognize it as a separate lineage of cryptobiotic ponerines, related to <italic><tp:taxon-name><tp:taxon-name-part taxon-name-part-type="genus" reg="Parvaponera">Parvaponera</tp:taxon-name-part></tp:taxon-name></italic> and <italic><tp:taxon-name><tp:taxon-name-part taxon-name-part-type="genus" reg="Wadeura">Wadeura</tp:taxon-name-part></tp:taxon-name></italic> (see further discussion under <italic><tp:taxon-name><tp:taxon-name-part taxon-name-part-type="genus" reg="Parvaponera">Parvaponera</tp:taxon-name-part></tp:taxon-name></italic>).</p></tp:treatment-sec><tp:treatment-sec sec-type="diagnosis" id="SECID0EZGCK"><title>Diagnosis.</title><p><italic><tp:taxon-name><tp:taxon-name-part taxon-name-part-type="genus" reg="Sritoponera">Sritoponera</tp:taxon-name-part></tp:taxon-name></italic> species have eyes that are small (2–4 facets) or absent; mandible short, without a basal pit or groove; the propodeal spiracle rounded or oval; ventral apex of the metatibia bearing one pectinate and one simple spur; and the subpetiolar process quadrate to trapezoidal in shape, with a posterior angle or teeth, and the anterior fenestra present or absent.</p></tp:treatment-sec><tp:treatment-sec sec-type="distribution" id="SECID0EGHCK"><title>Geographic distribution.</title><p>Species of <italic><tp:taxon-name><tp:taxon-name-part taxon-name-part-type="genus" reg="Sritoponera">Sritoponera</tp:taxon-name-part></tp:taxon-name></italic> are known from tropical Africa.</p></tp:treatment-sec><tp:treatment-sec sec-type="comments" id="SECID0ETHCK"><title>Comments.</title><p><italic><tp:taxon-name><tp:taxon-name-part taxon-name-part-type="genus" reg="Sritoponera">Sritoponera</tp:taxon-name-part> <tp:taxon-name-part taxon-name-part-type="species" reg="suspecta">suspecta</tp:taxon-name-part></tp:taxon-name></italic> is currently the only described species in the genus, although there are additional undescribed African morphospecies that likely belong here.</p></tp:treatment-sec><tp:treatment-sec sec-type="etymology" id="SECID0EEICK"><title>Etymology.</title><p>The genus name <italic><tp:taxon-name><tp:taxon-name-part taxon-name-part-type="genus" reg="Sritoponera">Sritoponera</tp:taxon-name-part></tp:taxon-name></italic> is derived from the Ancient Egyptian word <italic>srit</italic>, meaning “small,” in reference to the minute body size and reduced eye of species in this lineage. It is combined with the suffix -<italic>pone</italic>, derived from <italic><tp:taxon-name><tp:taxon-name-part taxon-name-part-type="genus" reg="Ponera">Ponera</tp:taxon-name-part></tp:taxon-name></italic>, the type genus of the subfamily and a common element in <tp:taxon-name><tp:taxon-name-part taxon-name-part-type="subfamily">Ponerinae</tp:taxon-name-part></tp:taxon-name> generic names. The gender is feminine.</p><sec sec-type="Species of Sritoponera" id="SECID0EBJCK"><title>Species of <italic><tp:taxon-name><tp:taxon-name-part taxon-name-part-type="genus" reg="Sritoponera">Sritoponera</tp:taxon-name-part></tp:taxon-name></italic></title><p><italic><tp:taxon-name><tp:taxon-name-part taxon-name-part-type="genus" reg="Sritoponera">S.</tp:taxon-name-part> <tp:taxon-name-part taxon-name-part-type="species" reg="suspecta">suspecta</tp:taxon-name-part></tp:taxon-name></italic> (Santschi, 1914a): Tanzania. comb. nov.</p></sec></tp:treatment-sec><ref-list><ref id="B136"><mixed-citation xmlns:xlink="http://www.w3.org/1999/xlink" xlink:type="simple"><person-group><name name-style="western"><surname>Schmidt</surname><given-names>CA</given-names></name><name name-style="western"><surname>Shattuck</surname><given-names>SO</given-names></name></person-group> (<year>2014</year>) <article-title>The higher classification of the ant subfamily <tp:taxon-name><tp:taxon-name-part taxon-name-part-type="subfamily">Ponerinae</tp:taxon-name-part></tp:taxon-name> (<tp:taxon-name><tp:taxon-name-part taxon-name-part-type="order">Hymenoptera</tp:taxon-name-part></tp:taxon-name>: <tp:taxon-name><tp:taxon-name-part taxon-name-part-type="family">Formicidae</tp:taxon-name-part></tp:taxon-name>), with a review of ponerine ecology and behavior.</article-title><source>Zootaxa</source><volume>3817</volume>(<issue>1</issue>): <fpage>1</fpage>–<lpage>242</lpage>. <ext-link xlink:href="10.11646/zootaxa.3817.1.1" ext-link-type="doi" xlink:type="simple">https://doi.org/10.11646/zootaxa.3817.1.1</ext-link></mixed-citation></ref><ref id="B64"><mixed-citation xmlns:xlink="http://www.w3.org/1999/xlink" xlink:type="simple"><person-group><name name-style="western"><surname>Fisher</surname><given-names>BL</given-names></name><name name-style="western"><surname>Bolton</surname><given-names>B</given-names></name></person-group> (<year>2016</year>) Ants of the world. Ants of Africa and Madagascar. A guide to the genera. Berkeley: University of California Press, [ix +] 503 pp.</mixed-citation></ref></ref-list></tp:taxon-treatment>
