# Supplementary material for: A genus-level classification of the ant subfamily Ponerinae (Hymenoptera, Formicidae)
Source: Zookeys. 2025 Dec 19;1264:281–349. doi: 10.3897/zookeys.1264.173399 (PMC12743250; doi:10.3897/zookeys.1264.173399)
Supplement: XML Treatment for Subiridopone [file zookeys.1264.173399-treatment17.xml]

<!DOCTYPE tp:taxon-treatment
  PUBLIC "-//TaxonX//DTD Taxonomic Treatment Publishing DTD v0 20100105//EN" "tax-treatment-NSO.dtd">
<tp:taxon-treatment xmlns:tp="http://www.plazi.org/taxpub"><tp:treatment-meta><kwd-group><label>Taxon classification</label><kwd>
                <named-content content-type="kingdom">Animalia</named-content>
              </kwd></kwd-group><mixed-citation publication-type="journal"><person-group><name><surname>Fisher</surname><given-names>Brian L.</given-names></name><name><surname>Branstetter</surname><given-names>Michael G.</given-names></name><name><surname>Blaimer</surname><given-names>Bonnie B.</given-names></name><name><surname>Borowiec</surname><given-names>Marek L.</given-names></name><name><surname>Camacho</surname><given-names>Gabriela P.</given-names></name><name><surname>Doré</surname><given-names>Maël</given-names></name><name><surname>Ward</surname><given-names>Philip S.</given-names></name><name><surname>Longino</surname><given-names>John T.</given-names></name></person-group><article-title>A genus-level classification of the ant subfamily <tp:taxon-name><tp:taxon-name-part taxon-name-part-type="subfamily">Ponerinae</tp:taxon-name-part></tp:taxon-name> (<tp:taxon-name><tp:taxon-name-part taxon-name-part-type="order">Hymenoptera</tp:taxon-name-part></tp:taxon-name>, <tp:taxon-name><tp:taxon-name-part taxon-name-part-type="family">Formicidae</tp:taxon-name-part></tp:taxon-name>)</article-title><source>Zookeys</source><day>19</day><month>12</month><year>2025</year><volume>1264</volume><fpage>281</fpage><lpage>349</lpage><pub-id pub-id-type="doi">10.3897/zookeys.1264.173399</pub-id></mixed-citation></tp:treatment-meta><tp:nomenclature><tp:taxon-name><object-id xmlns:xlink="http://www.w3.org/1999/xlink" content-type="arpha" xlink:type="simple">FFDA1855-3515-5A5E-83C6-B26940EDE66C</object-id>
              <tp:taxon-name-part taxon-name-part-type="genus" reg="Subiridopone">Subiridopone</tp:taxon-name-part>
              <object-id xmlns:xlink="http://www.w3.org/1999/xlink" content-type="zoobank" xlink:type="simple">https://zoobank.org/D30E0BF0-3D20-4ACA-96F4-F3FC2492F194</object-id>
            </tp:taxon-name><tp:taxon-status xmlns:xlink="http://www.w3.org/1999/xlink" xlink:type="simple">gen. nov.</tp:taxon-status></tp:nomenclature><tp:treatment-sec sec-type="type species" id="SECID0E3KCK"><title>Type species.</title><p><tp:taxon-name><tp:taxon-name-part taxon-name-part-type="genus" reg="Euponera">Euponera</tp:taxon-name-part> (<tp:taxon-name-part taxon-name-part-type="subgenus" reg="Mesoponera">Mesoponera</tp:taxon-name-part>) <tp:taxon-name-part taxon-name-part-type="species" reg="subiridescens">subiridescens</tp:taxon-name-part></tp:taxon-name> Wheeler, 1922a: 83; by present designation.</p></tp:treatment-sec><tp:treatment-sec sec-type="Phylogenetic relationships" id="SECID0EQLCK"><title>Phylogenetic relationships.</title><p>Our molecular analyses place <italic><tp:taxon-name><tp:taxon-name-part taxon-name-part-type="genus" reg="Subiridopone">Subiridopone</tp:taxon-name-part></tp:taxon-name></italic> within a clade that includes <italic><tp:taxon-name><tp:taxon-name-part taxon-name-part-type="genus" reg="Asphinctopone">Asphinctopone</tp:taxon-name-part></tp:taxon-name></italic> (Afrotropical) and <italic><tp:taxon-name><tp:taxon-name-part taxon-name-part-type="genus" reg="Corrieopone">Corrieopone</tp:taxon-name-part></tp:taxon-name></italic> (Neotropical), separate from the true <italic><tp:taxon-name><tp:taxon-name-part taxon-name-part-type="genus" reg="Mesoponera">Mesoponera</tp:taxon-name-part></tp:taxon-name></italic> lineage. This position supports its recognition as a distinct genus.</p></tp:treatment-sec><tp:treatment-sec sec-type="diagnosis" id="SECID0ESMCK"><title>Diagnosis.</title><p><italic><tp:taxon-name><tp:taxon-name-part taxon-name-part-type="genus" reg="Subiridopone">Subiridopone</tp:taxon-name-part></tp:taxon-name></italic> shares many characters with <italic><tp:taxon-name><tp:taxon-name-part taxon-name-part-type="genus" reg="Mesoponera">Mesoponera</tp:taxon-name-part></tp:taxon-name></italic>, but differs in the following combination of traits: the masticatory margin of the mandible is long, with a proximal portion that is edentate; the clypeus is transverse and somewhat truncate; the katepisternum and anepisternum are separated by a sulcus; the propodeal spiracle is slit-shaped; the subpetiolar process has a bluntly angulate posterior margin; and the prora is a pronounced, thin flange that is broadly shovel-shaped. In comparison, <italic><tp:taxon-name><tp:taxon-name-part taxon-name-part-type="genus" reg="Mesoponera">Mesoponera</tp:taxon-name-part></tp:taxon-name></italic> (s.s.) has a pronounced prora that narrows anteriorly to a blunt or acute point, <italic><tp:taxon-name><tp:taxon-name-part taxon-name-part-type="genus" reg="Xiphopelta">Xiphopelta</tp:taxon-name-part></tp:taxon-name></italic> has a broadly shovel-shaped but thicker prora, and <italic><tp:taxon-name><tp:taxon-name-part taxon-name-part-type="genus" reg="Makebapone">Makebapone</tp:taxon-name-part></tp:taxon-name></italic> has a short, ventrally directed prora that does not strongly project anteriorly.</p></tp:treatment-sec><tp:treatment-sec sec-type="distribution" id="SECID0E2NCK"><title>Geographic distribution.</title><p><italic><tp:taxon-name><tp:taxon-name-part taxon-name-part-type="genus" reg="Subiridopone">Subiridopone</tp:taxon-name-part></tp:taxon-name></italic> is currently monotypic, containing only the type species, and is known from the Afrotropical region.</p></tp:treatment-sec><tp:treatment-sec sec-type="etymology" id="SECID0EIOCK"><title>Etymology.</title><p>The genus name <italic><tp:taxon-name><tp:taxon-name-part taxon-name-part-type="genus" reg="Subiridopone">Subiridopone</tp:taxon-name-part></tp:taxon-name></italic> is derived from the epithet of its type species, <italic><tp:taxon-name><tp:taxon-name-part taxon-name-part-type="genus" reg="Euponera"/><tp:taxon-name-part taxon-name-part-type="species" reg="subiridescens">subiridescens</tp:taxon-name-part></tp:taxon-name></italic> Wheeler, 1922. The Latin root <italic>irid</italic>- (“rainbow, iridescence”) refers to a sheen or subtle coloration, while the prefix <italic>sub</italic>- indicates “somewhat” or “slightly.” The name thus preserves the descriptive origin of the species while providing a euphonious and distinctive generic name. The suffix -<italic>pone</italic> is derived from <italic><tp:taxon-name><tp:taxon-name-part taxon-name-part-type="genus" reg="Ponera">Ponera</tp:taxon-name-part></tp:taxon-name></italic>, the type genus of the subfamily and a common element in <tp:taxon-name><tp:taxon-name-part taxon-name-part-type="subfamily">Ponerinae</tp:taxon-name-part></tp:taxon-name> generic names. The gender is feminine.</p><sec sec-type="Species of Subiridopone" id="SECID0ERPCK"><title>Species of <italic><tp:taxon-name><tp:taxon-name-part taxon-name-part-type="genus" reg="Subiridopone">Subiridopone</tp:taxon-name-part></tp:taxon-name></italic></title><p><italic><tp:taxon-name><tp:taxon-name-part taxon-name-part-type="genus" reg="Subiridopone">S.</tp:taxon-name-part> <tp:taxon-name-part taxon-name-part-type="species" reg="subiridescens">subiridescens</tp:taxon-name-part></tp:taxon-name></italic> (Wheeler, 1922a): Democratic Republic of the Congo. comb. nov.</p></sec></tp:treatment-sec></tp:taxon-treatment>
