# Supplementary material for: A genus-level classification of the ant subfamily Ponerinae (Hymenoptera, Formicidae)
Source: Zookeys. 2025 Dec 19;1264:281–349. doi: 10.3897/zookeys.1264.173399 (PMC12743250; doi:10.3897/zookeys.1264.173399)
Supplement: XML Treatment for Xiphopelta [file zookeys.1264.173399-treatment18.xml]

<!DOCTYPE tp:taxon-treatment
  PUBLIC "-//TaxonX//DTD Taxonomic Treatment Publishing DTD v0 20100105//EN" "tax-treatment-NSO.dtd">
<tp:taxon-treatment xmlns:tp="http://www.plazi.org/taxpub"><tp:treatment-meta><kwd-group><label>Taxon classification</label><kwd>
                <named-content content-type="kingdom">Animalia</named-content>
              </kwd></kwd-group><mixed-citation publication-type="journal"><person-group><name><surname>Fisher</surname><given-names>Brian L.</given-names></name><name><surname>Branstetter</surname><given-names>Michael G.</given-names></name><name><surname>Blaimer</surname><given-names>Bonnie B.</given-names></name><name><surname>Borowiec</surname><given-names>Marek L.</given-names></name><name><surname>Camacho</surname><given-names>Gabriela P.</given-names></name><name><surname>Doré</surname><given-names>Maël</given-names></name><name><surname>Ward</surname><given-names>Philip S.</given-names></name><name><surname>Longino</surname><given-names>John T.</given-names></name></person-group><article-title>A genus-level classification of the ant subfamily <tp:taxon-name><tp:taxon-name-part taxon-name-part-type="subfamily">Ponerinae</tp:taxon-name-part></tp:taxon-name> (<tp:taxon-name><tp:taxon-name-part taxon-name-part-type="order">Hymenoptera</tp:taxon-name-part></tp:taxon-name>, <tp:taxon-name><tp:taxon-name-part taxon-name-part-type="family">Formicidae</tp:taxon-name-part></tp:taxon-name>)</article-title><source>Zookeys</source><day>19</day><month>12</month><year>2025</year><volume>1264</volume><fpage>281</fpage><lpage>349</lpage><pub-id pub-id-type="doi">10.3897/zookeys.1264.173399</pub-id></mixed-citation></tp:treatment-meta><tp:nomenclature><tp:taxon-name><object-id xmlns:xlink="http://www.w3.org/1999/xlink" content-type="arpha" xlink:type="simple">E1058C1E-0970-5DA4-8A07-77C329BEC824</object-id>
              <tp:taxon-name-part taxon-name-part-type="genus" reg="Xiphopelta">Xiphopelta</tp:taxon-name-part>
            </tp:taxon-name><tp:taxon-authority>Forel</tp:taxon-authority><tp:taxon-status xmlns:xlink="http://www.w3.org/1999/xlink" xlink:type="simple">stat. rev.</tp:taxon-status><tp:nomenclature-citation-list><tp:nomenclature-citation><tp:taxon-name>
                  <tp:taxon-name-part taxon-name-part-type="genus" reg="Xiphopelta">Xiphopelta</tp:taxon-name-part>
                </tp:taxon-name><comment>Forel, 1913a: 108 [as subgenus of <tp:taxon-name><tp:taxon-name-part taxon-name-part-type="genus" reg="Ponera">Ponera</tp:taxon-name-part></tp:taxon-name> Latreille, 1804]. Type species: <tp:taxon-name><tp:taxon-name-part taxon-name-part-type="genus" reg="Ponera">Ponera</tp:taxon-name-part> <tp:taxon-name-part taxon-name-part-type="species" reg="arnoldi">arnoldi</tp:taxon-name-part></tp:taxon-name> Forel, 1913a (now: junior synonym of <tp:taxon-name><tp:taxon-name-part taxon-name-part-type="genus" reg="Xiphopelta">Xiphopelta</tp:taxon-name-part> <tp:taxon-name-part taxon-name-part-type="species" reg="elisae">elisae</tp:taxon-name-part> <tp:taxon-name-part taxon-name-part-type="subspecies" reg="rotundata">rotundata</tp:taxon-name-part></tp:taxon-name> (Emery, 1895b)), by monotypy.</comment></tp:nomenclature-citation><tp:nomenclature-citation><tp:taxon-name>
                  <tp:taxon-name-part taxon-name-part-type="genus" reg="Xiphopelta">Xiphopelta</tp:taxon-name-part>
                </tp:taxon-name><comment>as subgenus of <tp:taxon-name><tp:taxon-name-part taxon-name-part-type="genus" reg="Euponera">Euponera</tp:taxon-name-part></tp:taxon-name>: <xref ref-type="bibr" rid="B86">Forel 1917</xref>: 237.</comment></tp:nomenclature-citation><tp:nomenclature-citation><tp:taxon-name>
                  <tp:taxon-name-part taxon-name-part-type="genus" reg="Xiphopelta">Xiphopelta</tp:taxon-name-part>
                </tp:taxon-name><comment>as junior synonym of <tp:taxon-name><tp:taxon-name-part taxon-name-part-type="genus" reg="Pachycondyla">Pachycondyla</tp:taxon-name-part></tp:taxon-name>: <xref ref-type="bibr" rid="B27">Brown 1973</xref>: 185.</comment></tp:nomenclature-citation><tp:nomenclature-citation><tp:taxon-name>
                  <tp:taxon-name-part taxon-name-part-type="genus" reg="Xiphopelta">Xiphopelta</tp:taxon-name-part>
                </tp:taxon-name><comment>as junior synonym of <tp:taxon-name><tp:taxon-name-part taxon-name-part-type="genus" reg="Mesoponera">Mesoponera</tp:taxon-name-part></tp:taxon-name>: <xref ref-type="bibr" rid="B153">Wheeler 1922b</xref>: 775; <xref ref-type="bibr" rid="B136">Schmidt and Shattuck 2014</xref>: 107.</comment></tp:nomenclature-citation></tp:nomenclature-citation-list></tp:nomenclature><tp:treatment-sec sec-type="type species" id="SECID0ESUCK"><title>Type species.</title><p>Our molecular analyses support the resurrection of <italic><tp:taxon-name><tp:taxon-name-part taxon-name-part-type="genus" reg="Xiphopelta">Xiphopelta</tp:taxon-name-part></tp:taxon-name></italic> as a distinct genus, separate from <italic><tp:taxon-name><tp:taxon-name-part taxon-name-part-type="genus" reg="Mesoponera">Mesoponera</tp:taxon-name-part></tp:taxon-name></italic> (sensu stricto). Its lineage is clearly recovered as a monophyletic African radiation, sister to <italic><tp:taxon-name><tp:taxon-name-part taxon-name-part-type="genus" reg="Brachyponera">Brachyponera</tp:taxon-name-part></tp:taxon-name></italic>.</p></tp:treatment-sec><tp:treatment-sec sec-type="diagnosis" id="SECID0ENVCK"><title>Diagnosis.</title><p>Species of <italic><tp:taxon-name><tp:taxon-name-part taxon-name-part-type="genus" reg="Xiphopelta">Xiphopelta</tp:taxon-name-part></tp:taxon-name></italic> can be distinguished from <italic><tp:taxon-name><tp:taxon-name-part taxon-name-part-type="genus" reg="Mesoponera">Mesoponera</tp:taxon-name-part></tp:taxon-name></italic> by the following combination of features: (1) the mandible has a relatively longer masticatory margin, which is dentate; (2) the clypeus bears a small anteromedian clypeal denticle; (3) the propodeal spiracle is positioned relatively more posteroventrally; (4) the subpetiolar process has a strongly projecting posterior angle; and (5) the prora is anteriorly directed and shelf-like.</p></tp:treatment-sec><tp:treatment-sec sec-type="distribution" id="SECID0EBWCK"><title>Geographic distribution.</title><p><italic><tp:taxon-name><tp:taxon-name-part taxon-name-part-type="genus" reg="Xiphopelta">Xiphopelta</tp:taxon-name-part></tp:taxon-name></italic> is known from tropical Africa.</p><sec sec-type="Species of Xiphopelta" id="SECID0EOWCK"><title>Species of <italic><tp:taxon-name><tp:taxon-name-part taxon-name-part-type="genus" reg="Xiphopelta">Xiphopelta</tp:taxon-name-part></tp:taxon-name></italic></title><p><italic><tp:taxon-name><tp:taxon-name-part taxon-name-part-type="genus" reg="Xiphopelta">X.</tp:taxon-name-part> <tp:taxon-name-part taxon-name-part-type="species" reg="ambigua">ambigua</tp:taxon-name-part></tp:taxon-name></italic> (André, 1890): Sierra Leone. comb. nov.</p><p><italic><tp:taxon-name><tp:taxon-name-part taxon-name-part-type="genus" reg="Xiphopelta">X.</tp:taxon-name-part> <tp:taxon-name-part taxon-name-part-type="species" reg="elisae">elisae</tp:taxon-name-part></tp:taxon-name></italic> (Forel, 1891): Madagascar. comb. rev.</p><p><italic><tp:taxon-name><tp:taxon-name-part taxon-name-part-type="genus" reg="Xiphopelta">X.</tp:taxon-name-part> <tp:taxon-name-part taxon-name-part-type="species" reg="elisae">elisae</tp:taxon-name-part> <tp:taxon-name-part taxon-name-part-type="subspecies" reg="divaricata">divaricata</tp:taxon-name-part></tp:taxon-name></italic> (Emery, 1915): Eritrea. comb. nov.</p><p><italic><tp:taxon-name><tp:taxon-name-part taxon-name-part-type="genus" reg="Xiphopelta">X.</tp:taxon-name-part> <tp:taxon-name-part taxon-name-part-type="species" reg="elisae">elisae</tp:taxon-name-part> <tp:taxon-name-part taxon-name-part-type="subspecies" reg="redbankensis">redbankensis</tp:taxon-name-part></tp:taxon-name></italic> (Forel, 1913a): Zimbabwe. comb. rev.</p><p><italic><tp:taxon-name><tp:taxon-name-part taxon-name-part-type="genus" reg="Xiphopelta">X.</tp:taxon-name-part> <tp:taxon-name-part taxon-name-part-type="species" reg="elisae">elisae</tp:taxon-name-part> <tp:taxon-name-part taxon-name-part-type="subspecies" reg="rotundata">rotundata</tp:taxon-name-part></tp:taxon-name></italic> (Emery, 1895b): South Africa. comb. rev.</p><p>= <italic><tp:taxon-name><tp:taxon-name-part taxon-name-part-type="genus" reg="Xiphopelta">X.</tp:taxon-name-part> <tp:taxon-name-part taxon-name-part-type="species" reg="arnoldi">arnoldi</tp:taxon-name-part></tp:taxon-name></italic> (Forel, 1913a): Zimbabwe. comb. rev.</p><p><italic><tp:taxon-name><tp:taxon-name-part taxon-name-part-type="genus" reg="Xiphopelta">X.</tp:taxon-name-part> <tp:taxon-name-part taxon-name-part-type="species" reg="flavopilosa">flavopilosa</tp:taxon-name-part></tp:taxon-name></italic> (Weber, 1942): South Sudan. comb. nov.</p><p><italic><tp:taxon-name><tp:taxon-name-part taxon-name-part-type="genus" reg="Xiphopelta">X.</tp:taxon-name-part> <tp:taxon-name-part taxon-name-part-type="species" reg="nimba">nimba</tp:taxon-name-part></tp:taxon-name></italic> (Bernard, 1953): Guinea. comb. nov.</p><p>= <italic><tp:taxon-name><tp:taxon-name-part taxon-name-part-type="genus" reg="Xiphopelta">X.</tp:taxon-name-part> <tp:taxon-name-part taxon-name-part-type="species" reg="neonimba">neonimba</tp:taxon-name-part></tp:taxon-name></italic> (Özdikmen, 2010). comb. nov.</p><p><italic><tp:taxon-name><tp:taxon-name-part taxon-name-part-type="genus" reg="Xiphopelta">X.</tp:taxon-name-part> <tp:taxon-name-part taxon-name-part-type="species" reg="novemdentata">novemdentata</tp:taxon-name-part></tp:taxon-name></italic> (Bernard, 1953): Guinea. comb. rev.</p><p><italic><tp:taxon-name><tp:taxon-name-part taxon-name-part-type="genus" reg="Xiphopelta">X.</tp:taxon-name-part> <tp:taxon-name-part taxon-name-part-type="species" reg="picea">picea</tp:taxon-name-part></tp:taxon-name></italic> (Bernard, 1953): Guinea. comb. rev.</p><p><italic><tp:taxon-name><tp:taxon-name-part taxon-name-part-type="genus" reg="Xiphopelta">X.</tp:taxon-name-part> <tp:taxon-name-part taxon-name-part-type="species" reg="scolopax">scolopax</tp:taxon-name-part></tp:taxon-name></italic> (Emery, 1899a): Cameroon. comb. nov.</p><p><italic><tp:taxon-name><tp:taxon-name-part taxon-name-part-type="genus" reg="Xiphopelta">X.</tp:taxon-name-part> <tp:taxon-name-part taxon-name-part-type="species" reg="senegalensis">senegalensis</tp:taxon-name-part></tp:taxon-name></italic> (Santschi, 1914b): Senegal. comb. rev.</p><p><italic><tp:taxon-name><tp:taxon-name-part taxon-name-part-type="genus" reg="Xiphopelta">X.</tp:taxon-name-part> <tp:taxon-name-part taxon-name-part-type="species" reg="testacea">testacea</tp:taxon-name-part></tp:taxon-name></italic> (Bernard, 1953): Guinea. comb. nov.</p><p><italic><tp:taxon-name><tp:taxon-name-part taxon-name-part-type="genus" reg="Xiphopelta">X.</tp:taxon-name-part> <tp:taxon-name-part taxon-name-part-type="species" reg="villiersi">villiersi</tp:taxon-name-part></tp:taxon-name></italic> (Bernard, 1953): Guinea. comb. nov.</p><p><italic><tp:taxon-name><tp:taxon-name-part taxon-name-part-type="genus" reg="Xiphopelta">X.</tp:taxon-name-part> <tp:taxon-name-part taxon-name-part-type="species" reg="weberi">weberi</tp:taxon-name-part></tp:taxon-name></italic> (Bernard, 1953): Guinea. comb. nov.</p></sec></tp:treatment-sec><ref-list><ref id="B86"><mixed-citation xmlns:xlink="http://www.w3.org/1999/xlink" xlink:type="simple"><person-group><name name-style="western"><surname>Forel</surname><given-names>A</given-names></name></person-group> (<year>1917</year>) <article-title>Cadre synoptique actuel de la faune universelle des fourmis.</article-title><source>Bulletin de la Société Vaudoise des Sciences Naturelles</source><volume>51</volume>: <fpage>229</fpage>–<lpage>253</lpage>.</mixed-citation></ref><ref id="B27"><mixed-citation xmlns:xlink="http://www.w3.org/1999/xlink" xlink:type="simple"><person-group><name name-style="western"><surname>Brown</surname><given-names>Jr WL</given-names></name></person-group> (<year>1973</year>) <article-title>A comparison of the Hylean and Congo-West African rain forest ant faunas.</article-title> In: <person-group><name name-style="western"><surname>Meggers</surname><given-names>BJ</given-names></name><name name-style="western"><surname>Ayensu</surname><given-names>ES</given-names></name><name name-style="western"><surname>Duckworth</surname><given-names>WD</given-names></name></person-group> (<role>Eds</role>) <issue-title>Tropical forest ecosystems in Africa and South America: a comparative review.</issue-title><source>Smithsonian Institution Press, Washington, DC</source>, <fpage>161</fpage>–<lpage>185</lpage>.</mixed-citation></ref><ref id="B153"><mixed-citation xmlns:xlink="http://www.w3.org/1999/xlink" xlink:type="simple"><person-group><name name-style="western"><surname>Wheeler</surname><given-names>WM</given-names></name></person-group> (<year>1922b</year>) <article-title>Ants of the American Museum Congo expedition. A contribution to the myrmecology of Africa. VIII. A synonymic list of the ants of the Ethiopian region.</article-title><source>Bulletin of the American Museum of Natural History</source><volume>45</volume>: <fpage>711</fpage>–<lpage>1004</lpage>.</mixed-citation></ref><ref id="B136"><mixed-citation xmlns:xlink="http://www.w3.org/1999/xlink" xlink:type="simple"><person-group><name name-style="western"><surname>Schmidt</surname><given-names>CA</given-names></name><name name-style="western"><surname>Shattuck</surname><given-names>SO</given-names></name></person-group> (<year>2014</year>) <article-title>The higher classification of the ant subfamily <tp:taxon-name><tp:taxon-name-part taxon-name-part-type="subfamily">Ponerinae</tp:taxon-name-part></tp:taxon-name> (<tp:taxon-name><tp:taxon-name-part taxon-name-part-type="order">Hymenoptera</tp:taxon-name-part></tp:taxon-name>: <tp:taxon-name><tp:taxon-name-part taxon-name-part-type="family">Formicidae</tp:taxon-name-part></tp:taxon-name>), with a review of ponerine ecology and behavior.</article-title><source>Zootaxa</source><volume>3817</volume>(<issue>1</issue>): <fpage>1</fpage>–<lpage>242</lpage>. <ext-link xlink:href="10.11646/zootaxa.3817.1.1" ext-link-type="doi" xlink:type="simple">https://doi.org/10.11646/zootaxa.3817.1.1</ext-link></mixed-citation></ref></ref-list></tp:taxon-treatment>
