# Supplementary material for: A genus-level classification of the ant subfamily Ponerinae (Hymenoptera, Formicidae)
Source: Zookeys. 2025 Dec 19;1264:281–349. doi: 10.3897/zookeys.1264.173399 (PMC12743250; doi:10.3897/zookeys.1264.173399)
Supplement: Supplementary material 1 — Taxonomic changes in Ponerinae proposed in this study [file zookeys-1264-281_article-173399__-s001.xlsx]

## Sheet: Table S1 Taxonomic changes
Prior placement	Protonym (original combination)	Author, Year	Status	Revised genus	Nomenclatural act	Bioregion	Country
Anochetus filicornis	Myrmapatetes filicornis	Wheeler, 1929	valid	Brachyponera	comb. nov. [Brachyponera Emery, 1900b = Myrmapatetes Wheeler, 1929b syn. nov.]	Australasia	Indonesia (Tanimbar Is: Larat I.)
Bothroponera ancilla	Ponera (Bothroponera) soror var. ancilla	Emery, 1899	valid	Boltonopone	comb. nov.	Afrotropic	Congo
Bothroponera aspera	Bothroponera laevissima var. aspera	Arnold, 1962	valid	Bothroponera	no change	Afrotropic	South Africa
Bothroponera berthoudi	Pachycondyla (Bothroponera) berthoudi	Forel, 1901	valid	Bothroponera	no change	Afrotropic	South Africa
Bothroponera cambouei	Bothroponera cambouei	Forel, 1891	valid	Bothroponera	no change	Malagasy	Madagascar
Bothroponera cariosa	Bothroponera cariosa	Emery, 1895	valid	Bothroponera	no change	Afrotropic	Mozambique
Bothroponera cariosa variolosa	Bothroponera variolosa	Arnold, 1947	synonym of Bothroponera berthoudi	Bothroponera	no change	Afrotropic	South Africa
Bothroponera cavernosa	Ponera cavernosa	Roger, 1860	valid	Bothroponera	no change	Afrotropic	South Africa
Bothroponera clavicornis	Psalidomyrmex clavicornis	Bernard, 1953	synonym of Bothroponera talpa	Bothroponera	no change	Afrotropic	Guinea
Bothroponera comorensis	Ponera comorensis	André, 1887	valid	Bothroponera	no change	Malagasy	Madagascar
Bothroponera crassa	Ponera crassa	Emery, 1877	valid	Boltonopone	comb. nov.	Afrotropic	Eritrea
Bothroponera crassa gamzea	Pachycondyla crassa gamzea	Özdikmen, 2010	objective synonym of Bothroponera ilgii	Boltonopone	comb. nov.
Bothroponera crassior	Bothroponera crassa var. crassior	Santschi, 1930	synonym of Bothroponera ilgii	Boltonopone	comb. nov.	Afrotropic	Kenya
Bothroponera cribrata	Pachycondyla (Bothroponera) cribrata	Santschi, 1910	valid	Bothroponera	no change	Afrotropic	Congo
Bothroponera escherichi	Pachycondyla (Bothroponera) escherichi	Forel, 1910	valid	Boltonopone	comb. nov.	Afrotropic	Eritrea
Bothroponera fugax	Pachycondyla (Bothroponera) fugax	Forel, 1907	valid	Bothroponera	no change	Afrotropic	Tanzania
Bothroponera glabripes	Bothroponera glabripes	Emery, 1893	valid	Boltonopone	comb. nov.	Indomalaya	Philippines (Mindanao I.)
Bothroponera granosa	Ponera granosa	Roger, 1860	valid	Bothroponera	no change	Afrotropic	South Africa
Bothroponera henryi	Pachycondyla (Bothroponera) henryi	Donisthorpe, 1942	valid	Bothroponera	no change	Indomalaya	India (Tamil Nadu)
Bothroponera ilgii	Pachycondyla (Bothroponera) crassa var. ilgii	Forel, 1910	valid	Boltonopone	comb. nov.	Afrotropic	Ethiopia
Bothroponera jonesii	Lobopelta jonesii	Forel, 1891: 219	valid	Bothroponera	syn. nov. = cambouei	Malagasy	Madagascar
Bothroponera kenyensis	Bothroponera kenyensis	Santschi, 1937	synonym of Bothroponera silvestrii	Boltonopone	comb. nov.	Afrotropic	Kenya
Bothroponera kipyatkovi	Pachycondyla kipyatkovi	Dubovikoff, 2013	synonym of Bothroponera cambouei	Bothroponera	no change	Malagasy	Madagascar
Bothroponera kruegeri	Pachycondyla (Bothroponera) kruegeri	Forel, 1910	valid	Boltonopone	comb. nov.	Afrotropic	South Africa
Bothroponera kruegeri asina	Pachycondyla (Bothroponera) asina	Santschi, 1912	synonym of Bothroponera kruegeri	Boltonopone	comb. nov.	Afrotropic	Kenya
Bothroponera kruegeri rhodesiana	Pachycondyla (Bothroponera) kruegeri var. rhodesiana	Forel, 1913	synonym of Bothroponera kruegeri	Boltonopone	comb. nov.	Afrotropic	Zimbabwe
Bothroponera laevissima	Pachycondyla (Bothroponera) laevissima	Arnold, 1915	valid	Bothroponera	no change	Afrotropic	South Africa
Bothroponera lamottei	Bothroponera lamottei	Bernard, 1953	synonym of Bothroponera soror	Boltonopone	comb. nov.	Afrotropic	Guinea
Bothroponera masoala	Pachycondyla masoala	Rakotonirina & Fisher, 2013	valid	Bothroponera	no change	Malagasy	Madagascar
Bothroponera mlanjiensis	Bothroponera mlanjiensis	Arnold, 1946	synonym of Bothroponera sculpturata	Bothroponera	no change	Afrotropic	Malawi
Bothroponera montivaga	Bothroponera cavernosa var. montivaga	Arnold, 1947	valid	Bothroponera	no change	Afrotropic	South Africa
Bothroponera notaula	Bothroponera notaula	Joma & Mackay, 2017	valid	Boltonopone	comb. nov.	Afrotropic	Tanzania
Bothroponera pachyderma	Pachycondyla (Bothroponera) pachyderma	Emery, 1901	valid	Bothroponera	no change	Afrotropic	Cameroon
Bothroponera pachyderma attenuata	Pachycondyla (Bothroponera) pachyderma var. attenata	Santschi, 1920	synonym of Bothroponera pachyderma	Bothroponera	no change	Afrotropic	Democratic Republic Of Congo
Bothroponera pachyderma funerea	Bothroponera pachyderma var. funerea	Wheeler, 1922	synonym of Bothroponera pachyderma	Bothroponera	no change	Afrotropic	Democratic Republic Of Congo
Bothroponera pachyderma postsquamosa	Pachycondyla (Bothroponera) pachyderma var. postsquamosa	Santschi, 1920	synonym of Bothroponera pachyderma	Bothroponera	no change	Afrotropic	Congo
Bothroponera perroti	Bothroponera perroti	Forel, 1891	valid	Bothroponera	no change	Malagasy	Madagascar
Bothroponera perroti admista	Bothroponera perroti r. admista	Forel, 1892	synonym of Bothroponera perroti	Bothroponera	no change	Malagasy	Madagascar
Bothroponera picardi	Pachycondyla (Bothroponera) picardi	Forel, 1901	valid	Boltonopone	comb. nov.	Afrotropic	Angola
Bothroponera pilosuperficia	Bothroponera pilosuperficia	Joma & Mackay, 2017	valid	Boltonopone	comb. nov.	Afrotropic	Gabon
Bothroponera planicornis	Pachycondyla planicornis	Rakotonirina & Fisher, 2013	valid	Bothroponera	no change	Malagasy	Madagascar
Bothroponera pumicosa	Ponera pumicosa	Roger, 1860	valid	Bothroponera	no change	Afrotropic	South Africa
Bothroponera rubescens	Bothroponera rubescens	Santschi, 1937	valid	Bothroponera	no change	Afrotropic	Democratic Republic Of Congo
Bothroponera rubiginosa	Ponera rubiginosa	Emery, 1889	valid	Boltonopone	comb. nov.	Indomalaya	Myanmar
Bothroponera ryderae	Bothroponera ryderae	Joma & Mackay, 2017	valid	Boltonopone	comb. nov.	Afrotropic	Guinea
Bothroponera sanguinea	Pachycondyla (Bothroponera) sanguinea	Santschi, 1920	valid	Bothroponera	no change	Afrotropic	Congo
Bothroponera sculpturata	Pachycondyla (Bothroponera) sculpturata	Santschi, 1912	valid	Bothroponera	no change	Afrotropic	Mozambique
Bothroponera silvestrii	Pachycondyla (Bothroponera) silvestrii	Santschi, 1914	valid	Boltonopone	comb. nov.	Afrotropic	Ghana
Bothroponera silvestrii nimba	Bothroponera silvestrii r. nimba	Bernard, 1953	synonym of Bothroponera silvestrii	Boltonopone	comb. nov.	Afrotropic	Guinea
Bothroponera soror	Ponera (Bothroponera) soror	Emery, 1899	valid	Boltonopone	comb. nov.	Afrotropic	Cameroon
Bothroponera soror suturalis	Pachycondyla (Bothroponera) soror suturalis	Forel, 1907	synonym of Bothroponera soror	Boltonopone	comb. nov.	Afrotropic	Ethiopia
Bothroponera strigulosa	Bothroponera strigulosa	Emery, 1895	valid	Bothroponera	no change	Afrotropic	South Africa
Bothroponera sulcata	Ponera sulcata	Mayr, 1867	valid	Boltonopone	comb. nov.	Indomalaya	Unknown
Bothroponera sulcata fossulata	Ponera (Bothroponera) sulcata var. fossulata	Forel, 1900	valid	Boltonopone	comb. nov.	Indomalaya	India (Tamil Nadu)
Bothroponera sulcata sulcatotesserinoda	Ponera (Bothroponera) sulcata var. sulcatotesserinoda	Forel, 1900	valid	Boltonopone	comb. nov.	Indomalaya	India (Tamil Nadu, Kerala)
Bothroponera talpa	Bothroponera talpa	André, 1890	valid	Bothroponera	no change	Afrotropic	Sierra Leone
Bothroponera talpa variolata	Pachycondyla (Bothroponera) variolata	Santschi, 1912	valid	Bothroponera	no change	Afrotropic	Congo
Bothroponera tavaratra	Pachycondyla tavaratra	Rakotonirina & Fisher, 2013	valid	Bothroponera	no change	Malagasy	Madagascar
Bothroponera tesseronoda	Ponera tesseronoda	Emery, 1877	valid	Boltonopone	comb. nov.	Indomalaya	India (West Bengal)
Bothroponera umgodikulula	Bothroponera umgodikulula	Joma & Mackay, 2015	valid	Bothroponera	no change	Afrotropic	South Africa
Bothroponera vazimba	Pachycondyla vazimba	Rakotonirina & Fisher, 2013	valid	Bothroponera	no change	Malagasy	Madagascar
Bothroponera wasmannii	Bothroponera wasmannii	Forel, 1887	valid	Bothroponera	no change	Malagasy	Madagascar
Bothroponera williamsi	Bothroponera williamsi	Wheeler & Chapman, 1925	valid	Boltonopone	comb. nov.	Indomalaya	Philippines (Luzon I.)
Bothroponera zumpti	Bothroponera zumpti	Santschi, 1937	valid	Bothroponera	no change	Afrotropic	Cameroon
Euponera aenigmatica	Ponera aenigmatica	Arnold, 1949	valid	Fisherpone	comb. nov.	Afrotropic	South Africa
Euponera agnivo	Pachycondyla agnivo	Rakotonirina & Fisher, 2013	valid	Euponera	no change	Malagasy	Madagascar
Euponera antsiraka	Pachycondyla antsiraka	Rakotonirina & Fisher, 2013	valid	Euponera	no change	Malagasy	Madagascar
Euponera bayoni	Euponera (Trachymesopus) bayoni	Menozzi, 1932	synonym of Euponera brunoi	Fisherpone	comb. nov.	Afrotropic	Uganda (Ssese Is)
Euponera brunoi	Pachycondyla (Ectomomyrmex) brunoi	Forel, 1913	valid	Fisherpone	comb. nov.	Afrotropic	Zimbabwe
Euponera chosonensis	Euponera (Trachymesopus) chosonensis	Teranishi, 1940	synonym of Euponera pilosior	Fisherpone	comb. nov.	Palearctic	Japan
Euponera daraina	Pachycondyla daraina	Rakotonirina & Fisher, 2013	valid	Euponera	no change	Malagasy	Madagascar
Euponera dentis	Euponera (Mesoponera) dentis	Weber, 1942	synonym of Euponera brunoi	Fisherpone	comb. nov.	Afrotropic	South Sudan
Euponera fossigera	Euponera fossigera	Mayr, 1901	valid	Fisherpone	comb. nov.	Afrotropic	South Africa
Euponera gorogota	Pachycondyla gorogota	Rakotonirina & Fisher, 2013	valid	Euponera	no change	Malagasy	Madagascar
Euponera grandis	Ponera grandis	Donisthorpe, 1947	valid	Fisherpone	comb. nov.	Indomalaya	Vietnam
Euponera haratsingy	Pachycondyla haratsingy	Rakotonirina & Fisher, 2013	valid	Euponera	no change	Malagasy	Madagascar
Euponera ivolo	Pachycondyla ivolo	Rakotonirina & Fisher, 2013	valid	Euponera	no change	Malagasy	Madagascar
Euponera lamottei	Euponera (Trachymesopus) lamottei	Bernard, 1953	synonym of Euponera brunoi	Fisherpone	comb. nov.	Afrotropic	Guinea
Euponera maeva	Pachycondyla maeva	Rakotonirina & Fisher, 2013	valid	Euponera	no change	Malagasy	Madagascar
Euponera malayana	Ectomomyrmex malayanus	Wheeler, 1929	valid	Fisherpone	comb. nov.	Indomalaya	West Malaysia (Penang I.)
Euponera mialy	Pachycondyla mialy	Rakotonirina & Fisher, 2013	valid	Euponera	no change	Malagasy	Madagascar
Euponera nigeriensis	Euponera (Trachymesopus) nigeriensis	Santschi, 1914	synonym of Euponera brunoi	Fisherpone	comb. nov.	Afrotropic	Nigeria
Euponera nigeriensis katangana	Ectomomyrmex nigeriensis var. katangana	Santschi, 1933	synonym of Euponera brunoi	Fisherpone	comb. nov.	Afrotropic	Democratic Republic Of Congo
Euponera nosy	Pachycondyla nosy	Rakotonirina & Fisher, 2013	valid	Euponera	no change	Malagasy	Madagascar
Euponera pallidipennis	Ponera pallidipennis	Smith, 1860	valid	Fisherpone	comb. nov.	Indomalaya	Indonesia (Sulawesi)
Euponera pilosior	Euponera (Trachymesopus) sharpi subsp. pilosior	Wheeler, 1928	valid	Fisherpone	comb. nov.	Palearctic	Japan
Euponera rovana	Pachycondyla rovana	Rakotonirina & Fisher, 2013	valid	Euponera	no change	Malagasy	Madagascar
Euponera sakishimensis	Pachycondyla sakishimensis	Terayama, 1999	valid	Fisherpone	comb. nov.	Palearctic	Japan
Euponera sharpi	Euponera (Pseudoponera) sharpi	Forel, 1901	valid	Fisherpone	comb. nov.	Indomalaya	Singapore
Euponera sikorae	Ponera (Euponera) sikorae	Forel, 1891	valid	Euponera	no change	Malagasy	Madagascar
Euponera sjostedti	Ponera sjostedti	Mayr, 1896	valid	Euponera	no change	Afrotropic	Cameroon
Euponera tahary	Pachycondyla tahary	Rakotonirina & Fisher, 2013	valid	Euponera	no change	Malagasy	Madagascar
Euponera vohitravo	Pachycondyla vohitravo	Rakotonirina & Fisher, 2013	valid	Euponera	no change	Malagasy	Madagascar
Euponera wroughtonii	Euponera (Pseudoponera) wroughtonii	Forel, 1901	valid	Fisherpone	comb. nov.	Afrotropic	South Africa
Euponera wroughtonii crudelis	Euponera (Pseudoponera) wroughtonii var. crudelis	Forel, 1901	valid	Fisherpone	comb. nov.	Afrotropic	South Africa
Euponera zoro	Pachycondyla zoro	Rakotonirina & Fisher, 2013	valid	Euponera	no change	Malagasy	Madagascar
Fisheropone ambigua	Ponera ambigua	Weber, 1942	valid	Fisherpone	no change	Afrotropic	South Sudan
Fisheropone gulera	Pachycondyla gulera	Özdikmen, 2010	objective synonym of Fisheropone ambigua	Fisherpone	no change
Fisheropone hartwigi	Cryptopone hartwigi	Arnold, 1948	valid	Fisherpone	no change	Afrotropic	South Africa
Iroponera odax	Iroponera odax	Schmidt & Shattuck, 2014	valid	Cryptopone	comb. nov.	Australasia	Australia (Tasmania)
Mesoponera ambigua	Pachycondyla ambigua	André, 1890	valid	Xiphopelta	comb. nov.	Afrotropic	Sierra Leone
Mesoponera arnoldi	Ponera (Xiphopelta) arnoldi	Forel, 1913	synonym of Mesoponera elisae rotundata	Xiphopelta	comb. rev.	Afrotropic	Zimbabwe
Mesoponera australis	Ponera melanaria r. australis	Forel, 1900	valid	Mesoponera	no change	Australasia	Australia (Queensland)
Mesoponera caffraria	Ponera caffraria	Smith, 1858	valid	Makebapone	comb. nov.	Afrotropic	South Africa
Mesoponera caffraria affinis	Euponera (Mesoponera) caffraria var. affinis	Santschi, 1935	valid	Makebapone	comb. nov.	Afrotropic	Congo
Mesoponera caffraria caffra	Euponera (Mesoponera) caffraria var. caffra	Santschi, 1935	valid	Makebapone	comb. nov.	Afrotropic	Guinea
Mesoponera elisae	Ponera elisae	Forel, 1891	valid	Xiphopelta	comb. rev.	Malagasy	Madagascar
Mesoponera elisae divaricata	Euponera (Xiphopelta) elisae subsp. divaricata	Emery, 1915	valid	Xiphopelta	comb. nov.	Afrotropic	Eritrea
Mesoponera elisae redbankensis	Ponera (Xiphopelta) arnoldi var. redbankensis	Forel, 1913	valid	Xiphopelta	comb. nov.	Afrotropic	Zimbabwe
Mesoponera elisae rotundata	Ponera elisae var. rotundata	Emery, 1895	valid	Xiphopelta	comb. rev.	Afrotropic	South Africa
Mesoponera flavopilosa	Euponera (Mesoponera) flavopilosa	Weber, 1942	valid	Xiphopelta	comb. nov.	Afrotropic	South Sudan
Mesoponera guineensis	Ponera guineensis	André, 1890	synonym of Mesoponera caffraria	Makebapone	comb. nov.	Afrotropic	Sierra Leone
Mesoponera ingesta	Euponera (Mesoponera) ingesta	Wheeler, 1922	valid	Makebapone	comb. nov.	Afrotropic	Democratic Republic Of Congo
Mesoponera javana	Euponera (Mesoponera) rubra var. javana	Forel, 1905	valid	Mesoponera	no change	Indomalaya	Indonesia (Java)
Mesoponera manni	Euponera (Mesoponera) melanaria subsp. manni	Viehmeyer, 1924	valid	Mesoponera	no change	Australasia	Solomon Is (San Cristoval I., Isabel I.)
Mesoponera melanaria	Ponera melanaria	Emery, 1893	valid	Mesoponera	no change	Indomalaya	Sri Lanka
Mesoponera melanaria macra	Ponera melanaria var. macra	Emery, 1894	valid	Mesoponera	no change	Malagasy	Seychelles Is (Mahé I.)
Mesoponera neonimba	Pachycondyla neonimba	Özdikmen, 2010	objective synonym of Mesoponera nimba	Xiphopelta	comb. nov.
Mesoponera nimba	Euponera (Mesoponera) nimba	Bernard, 1953	valid	Xiphopelta	comb. nov.	Afrotropic	Guinea
Mesoponera novemdentata	Euponera (Xiphopelta) novemdentata	Bernard, 1953	valid	Xiphopelta	comb. rev.	Afrotropic	Guinea
Mesoponera papuana	Euponera (Mesoponera) papuana	Viehmeyer, 1914	valid	Mesoponera	no change	Australasia	New Guinea (Papua New Guinea)
Mesoponera picea	Euponera (Xiphopelta) picea	Bernard, 1953	valid	Xiphopelta	comb. rev.	Afrotropic	Guinea
Mesoponera pulchella	Euponera (Mesoponera) pulchella	Donisthorpe, 1941	synonym of Mesoponera papuana	Mesoponera	no change	Australasia	New Guinea (Indonesia)
Mesoponera robiginosa	Euponera (Mesoponera) robiginosa	Donisthorpe, 1941	synonym of Mesoponera manni	Mesoponera	no change	Australasia	New Guinea (Indonesia)
Mesoponera rubra	Ponera rubra	Smith, 1857	valid	Mesoponera	no change	Indomalaya	Singapore
Mesoponera rubra minirubra	Pachycondyla rubra minirubra	Özdikmen, 2010	objective synonym of Mesoponera javana	Mesoponera	no change
Mesoponera scolopax	Ponera scolopax	Emery, 1899	valid	Xiphopelta	comb. nov.	Afrotropic	Cameroon
Mesoponera senegalensis	Euponera (Mesoponera) senegalensis	Santschi, 1914	valid	Xiphopelta	comb. rev.	Afrotropic	Senegal
Mesoponera subiridescens	Euponera (Mesoponera) subiridescens	Wheeler, 1922	valid	Subiridopone	comb. nov.	Afrotropic	Democratic Republic Of Congo
Mesoponera testacea	Euponera (Mesoponera) testacea	Bernard, 1953	valid	Xiphopelta	comb. nov.	Afrotropic	Guinea
Mesoponera viehmeyeri	Euponera (Mesoponera) viehmeyeri	Donisthorpe, 1948	synonym of Mesoponera papuana	Mesoponera	no change	Australasia	New Guinea (Indonesia)
Mesoponera villiersi	Euponera (Xiphopelta) villiersi	Bernard, 1953	valid	Xiphopelta	comb. nov.	Afrotropic	Guinea
Mesoponera weberi	Euponera (Xiphopelta) weberi	Bernard, 1953	valid	Xiphopelta	comb. nov.	Afrotropic	Guinea
Parvaponera cavimaculata	Pachycondyla cavimaculata	Wang & Zhao, 2009	valid	Parvaponera	no change	Indomalaya	China (Hubei)
Parvaponera darwinii	Belonopelta darwinii	Forel, 1893	valid	Parvaponera	no change	Australasia	Australia (Northern Territory)
Parvaponera darwinii africana	Euponera (Pseudoponera) darwini var. africana	Forel, 1909	valid	Parvaponera	syn. nov. = darwinii	Afrotropic	Democratic Republic Of Congo
Parvaponera darwinii indica	Belonopelta darwinii var. indica	Forel, 1900	synonym of Parvaponera darwinii	Parvaponera	no change	Indomalaya	India
Parvaponera darwinii indica	Belonopelta darwinii var. indica	Emery, 1899	synonym of Parvaponera darwinii	Parvaponera	no change	Indomalaya	Myanmar
Parvaponera darwinii madecassa	Belonopelta darwini var. madecassa	Emery, 1899	valid	Parvaponera	syn. nov. = darwinii	Malagasy	Madagascar
Parvaponera lamarki	Euponera (Trachymesopus) lamarki	Santschi, 1913	synonym of Parvaponera darwinii	Parvaponera	no change	Afrotropic	Congo
Parvaponera myropola	Euponera (Trachymesopus) myropola	Menozzi, 1925	valid	Parvaponera	syn. nov. = sheldoni	Indomalaya	Philippines (Luzon I.)
Parvaponera rufotestaceus	Cryptopone rufotestaceus	Donisthorpe, 1943	synonym of Parvaponera darwinii	Parvaponera	no change	Indomalaya	India (Kerala)
Parvaponera sheldoni	Euponera (Trachymesopus) sheldoni	Mann, 1919	valid	Parvaponera	no change	Australasia	Solomon Is (San Cristoval I.)
Parvaponera suspecta	Euponera (Trachymesopus) suspecta	Santschi, 1914	valid	Sritoponera	comb. nov.	Afrotropic	Tanzania
Pseudoponera pachynoda	Euponera (Trachymesopus) pachynoda	Clark, 1930	valid	Austroponera	comb. nov.	Australasia	Australia (Victoria)
Wadeura guianensis	Wadeura guianensis	Weber, 1939	valid	Wadeura	no change	Neotropic	Guyana
Wadeura haskinsi	Wadeura haskinsi	Weber, 1939	synonym of Wadeura guianensis	Wadeura	no change	Neotropic	Panama (Barro Colorado I.)
Wadeura holmgreni	Euponera (Trachymesopus) holmgreni	Wheeler, 1925	valid	Wadeura	no change	Neotropic	Peru
Wadeura holmgrenita	Wadeura holmgrenita	Branstetter & Longino, 2022	valid	Wadeura	no change	Neotropic	Peru (Madre de Dios)
Wadeura pauli	Cryptopone pauli	Fernandes & Delabie, 2019	valid	Wadeura	no change	Neotropic	Brazil (Rondônia)
