# Supplementary material for: A genus-level classification of the ant subfamily Ponerinae (Hymenoptera, Formicidae)
Source: Zookeys. 2025 Dec 19;1264:281–349. doi: 10.3897/zookeys.1264.173399 (PMC12743250; doi:10.3897/zookeys.1264.173399)
Supplement: Supplementary material 2 — Sequencing statistics for samples included in the phylogenomic dataset [file zookeys-1264-281_article-173399__-s002.xlsx]

## Sheet: Table_S2_Sequencing_Stats
Extraction_code	Taxon_name_final	BioProject_ID	BioSample_ID	SRA_SRR_ID	COX1_GenBank_ID	Reference	Reads_pe	UCEs	Total_length	Length_mean	Length_stderr	Length_min	Length_max	Length_median	Contigs_over_1kb	Voucher_specimencode	Country
D0872	Amblyopone_australis	PRJNA1196817	SAMN46185678	SRR32615565	PV930584	Dore et al. (2025)	896989	2349	2381336	1013.77	6.48991	59	3771	1042	1304	CASENT0106229	Australia
EX2944	Anochetus_afr01	PRJNA1196817	SAMN46185679	SRR32615564	PV930585	Dore et al. (2025)	4592791	2341	2794432	1193.69	5.92688	83	2912	1218	1791	CASENT0779894	Mozambique
EX2929	Anochetus_afr01	PRJNA1291805	SAMN50263833	SRR34830495	PX697285	This study.	3359379	2340	1250039	534.205	3.01992	175	2129	527.5	16	CASENT0845774	Gabon
EX2936	Anochetus_afr01	PRJNA1291805	SAMN50263834	SRR34830494	PX697297	This study.	5055029	2314	1880293	812.573	5.70212	176	8555	811	321	CASENT0845816	Cameroon
EX2949	Anochetus_afr01	PRJNA1291805	SAMN50263832	SRR34830496	PX697294	This study.	4030604	2350	2319545	987.04	4.91601	184	2229	1002	1186	CASENT0066941	Angola
EX2930	Anochetus_afr02	PRJNA1196817	SAMN46185680	SRR32615965	PV930586	Dore et al. (2025)	4084670	2287	1716910	750.726	3.82279	223	2388	750	140	CASENT0845779	Gabon
EX2932	Anochetus_afr05	PRJNA1291805	SAMN50263840	SRR34830583	PX697287	This study.	2356074	2347	1221194	520.321	2.72616	209	1537	512	17	CASENT0845813	Gabon
D2446	Anochetus_afr05	PRJNA1291805	SAMN50263835	SRR34830493		This study.	4045922	2351	2096979	891.952	4.97184	236	3123	885	688	CASENT0821692	Tanzania
D2444	Anochetus_afrc_tz04	PRJNA1196817	SAMN46185682	SRR32615903	PV930588	Dore et al. (2025)	2913594	2367	2608819	1102.16	5.77061	209	4712	1108	1584	CASENT0250446	Tanzania
EX2946	Anochetus_afrc_tz04	PRJNA1291805	SAMN50263839	SRR34830585	PX697295	This study.	4309860	2333	2873843	1231.82	5.76422	211	3068	1261	1914	CASENT0785536	Mozambique
EX2947	Anochetus_afrc_tz04	PRJNA1291805	SAMN50263838	SRR34830586	PX697296	This study.	5223265	2305	2738560	1188.1	5.60573	213	2596	1218	1810	CASENT0785467	Mozambique
D2445	Anochetus_afrc_za02	PRJNA1196817	SAMN46185683	SRR32615888	PV930589	Dore et al. (2025)	3803943	2221	3063297	1379.24	7.18374	208	3381	1402	1939	CASENT0253635	South Africa
D2420	Anochetus_africanus	PRJNA1196817	SAMN46185684	SRR32615585	PV930590	Dore et al. (2025)	4369731	2252	2840729	1261.42	6.38457	264	2818	1280	1841	CASENT0815784	Ghana
EX2931	Anochetus_africanus	PRJNA1291805	SAMN50263842	SRR34830581	PX697286	This study.	6224603	2236	1957329	875.371	4.45248	198	2295	876	556	CASENT0406755	Central African Republic
EX2941	Anochetus_africanus	PRJNA1291805	SAMN50263841	SRR34830582		This study.	5060112	2329	2637814	1132.6	5.75286	161	5508	1145	1687	CASENT0352973	Uganda
EX2914	Anochetus_altisquamis	PRJNA1196817	SAMN46185685	SRR32616014	PV930591	Dore et al. (2025)	6644877	2227	2654755	1192.08	6.00339	375	3982	1181	1729	CASENT0381057	Argentina
EX3079	Anochetus_altisquamis	PRJNA1291805	SAMN50263810	SRR34830635	PX697292	This study.	1648238	2367	1568167	662.512	3.77689	207	1674	665	72	DZUP549114	Brazil
EX2919	Anochetus_angolensis	PRJNA1291805	SAMN50263843	SRR34830580	PX697293	This study.	1306687	915	338466	369.908	2.63038	59	1756	352	1	CASENT0810436	Angola
EX2938	Anochetus_bequaerti	PRJNA1196817	SAMN46185686	SRR32616003	PV930592	Dore et al. (2025)	4233881	2323	2175314	936.424	4.52874	228	2920	941	881	CASENT0845817	Cameroon
EX2220	Anochetus_bequaerti	PRJNA1291805	SAMN50263844	SRR34830579		This study.	1495967	2263	1799475	795.172	4.23409	209	2452	789	322	CASENT0639665	Uganda
EX2918	Anochetus_bequaerti	PRJNA1291805	SAMN50263845	SRR34830578	PX697291	This study.	3732071	2350	1919809	816.94	4.08204	221	2553	809.5	330	CASENT0810444	Kenya
EX2933	Anochetus_bequaerti	PRJNA1291805	SAMN50263846	SRR34830577	PX697289	This study.	5486475	1972	1680093	851.974	5.16202	136	3212	853	410	CASENT0845784	Gabon
EX2221	Anochetus_bispinosus	PRJNA1196817	SAMN46185687	SRR32615576	PV930593	Dore et al. (2025)	3964602	2255	2312991	1025.72	5.4276	148	2479	1008	1162	CASENT0646026	French Guiana
MAMI0509	Anochetus_boltoni	PRJNA1125038	SAMN45152318	SRR32934584	PV930594	Camacho et al. (2025)	3800644	2375	2200087	926.352	9.6879	226	15821	842	726	CASENT0006943	Madagascar
EX2894	Anochetus_bytinskii	PRJNA1291805	SAMN50263847	SRR34830576		This study.	1624511	387	161408	417.075	58.7231	56	23060	346	1	CASENT0281026	Israel
EX2948	Anochetus_casc_mz11	PRJNA1196817	SAMN46185688	SRR32615563	PV930595	Dore et al. (2025)	5438396	2284	2383930	1043.75	5.30831	212	3970	1057	1378	CASENT0786292	Mozambique
EX2895	Anochetus_cato	PRJNA1196817	SAMN46185689	SRR32615552	PV930596	Dore et al. (2025)	3494145	2269	1111714	489.958	2.29428	67	2026	479	6	CASENT0923409	Indonesia
EX2222	Anochetus_diegensis	PRJNA1196817	SAMN46185691	SRR32615546	PV930598	Dore et al. (2025)	3911458	2362	2231597	944.791	6.28697	149	2313	923	929	CASENT0646183	French Guiana
EX2286a	Anochetus_emarginatus	PRJNA1196817	SAMN46185692	SRR32615535	PV930599	Dore et al. (2025)	3374963	2103	2226033	1058.5	5.76313	261	3325	1023	1131	CASENT0646105	French Guiana
D2823	Anochetus_filicornis	PRJNA1291805	SAMN50263848	SRR34830575	PX697298	This study.	4183906	2173	3033419	1395.96	7.63073	256	3656	1424	1891	CASENT0842733	Indonesia
D2421	Anochetus_fuliginosus	PRJNA1196817	SAMN46185693	SRR32615524		Dore et al. (2025)	1948967	2358	2310775	979.972	5.59106	210	3945	993	1156	CASENT0250071	Congo
EX2920	Anochetus_fuliginosus	PRJNA1291805	SAMN50263849	SRR34830574	PX697299	This study.	4121715	2162	1539263	711.963	3.86701	226	2146	704	122	CASENT0403899	Central African Republic
EX2903	Anochetus_ghilianii	PRJNA1196817	SAMN46185694	SRR32615977	PV930600	Dore et al. (2025)	6757781	2314	2725455	1177.81	6.14978	262	4599	1172	1723	CASENT0906625	Morocco
EX2921	Anochetus_ghilianii	PRJNA1291805	SAMN50263850	SRR34830572	PX697300	This study.	7340852	2266	2460125	1085.67	6.35994	206	4647	1068	1393	CASENT0270573	Morocco
BBX435	Anochetus_goodmani	PRJNA1125038	SAMN45152319	SRR32934516	PV930601	Camacho et al. (2025)	3684665	2324	3207874	1380.32	11.7154	239	5317	1305.5	1786	CASENT0347692	Madagascar
EX2912	Anochetus_graeffei	PRJNA1196817	SAMN46185696	SRR32615966	PV930602	Dore et al. (2025)	4505276	2320	2498749	1077.05	5.79131	232	4053	1060.5	1402	CASENT0287021	Thailand
EX2896	Anochetus_graeffei	PRJNA1291805	SAMN50263851	SRR34830459	PX697301	This study.	5491312	2214	1813840	819.259	4.30362	240	2395	813	342	CASENT0752719	Indonesia
MAMI0510	Anochetus_grandidieri	PRJNA1125038	SAMN45152320	SRR32934511	PV930603	Camacho et al. (2025)	4496260	2285	2808895	1229.28	13.2484	231	10513	1065	1307	CASENT0804361	Madagascar
EX2897	Anochetus_hohenbergiae	PRJNA1196817	SAMN46185697	SRR32615827	PV930604	Dore et al. (2025)	4274602	2326	1508519	648.546	3.37585	222	1907	637	55	CASENT0919827	Brazil
EX2223	Anochetus_horridus	PRJNA1196817	SAMN46185698	SRR32615512		Dore et al. (2025)	1754068	2346	2026502	863.812	4.40664	231	2298	857	585	CASENT0646123	French Guiana
EX2898	Anochetus_inermis	PRJNA1196817	SAMN46185699	SRR32615964	PV930605	Dore et al. (2025)	4867286	2168	2897138	1336.32	6.54239	214	3454	1345	1907	CASENT0768091	Saint Vincent and the Grenadines
EX3026	Anochetus_isolatus	PRJNA1196817	SAMN46185700	SRR32615953	PV930606	Dore et al. (2025)	4518078	2218	3399412	1532.65	7.65685	169	3259	1578	2042	CASENT0650204	Papua New Guinea
EX2935	Anochetus_katonae	PRJNA1196817	SAMN46185690	SRR32615989	PV930597	Dore et al. (2025)	4523521	2303	2101173	912.363	6.08018	208	9059	903	730	CASENT0845820	Cameroon
EX2922	Anochetus_katonae	PRJNA1196817	SAMN46185701	SRR32615494	PV930607	Dore et al. (2025)	4251528	2291	2388606	1042.6	5.28651	159	2950	1042	1324	CASENT0217178	Kenya
D2443	Anochetus_katonae	PRJNA1291805	SAMN50263837	SRR34830587		This study.	3702676	2291	1953191	852.55	4.72422	213	1914	847	515	CASENT0819017	Tanzania
EX2940	Anochetus_katonae	PRJNA1291805	SAMN50263852	SRR34830458	PX697308	This study.	6627647	1798	1915884	1065.56	6.53037	202	2182	1090	1125	CASENT0352837	Uganda
EX2943	Anochetus_katonae	PRJNA1291805	SAMN50263853	SRR34830457		This study.	3493881	2293	2225896	970.735	4.93845	224	2710	973	1042	CASENT0354305	Uganda
D2423	Anochetus_katonae_nr1	PRJNA1196817	SAMN46185702	SRR32615707	PV930608	Dore et al. (2025)	3541887	2367	1990529	840.95	4.20481	224	2247	846	478	CASENT0820826	Tanzania
EX2927	Anochetus_katonae_nr2	PRJNA1196817	SAMN46185703	SRR32615696	PV930609	Dore et al. (2025)	5688794	2302	2097727	911.263	4.7206	235	2511	914	768	CASENT0066876	Zambia
D2900	Anochetus_kempfi	PRJNA1196817	SAMN46185704	SRR32615813		Dore et al. (2025)	3698244	2072	1490806	719.501	3.52046	211	1822	721	77	LACMENT542503	Puerto Rico
D2418	Anochetus_levaillanti	PRJNA1196817	SAMN46185705	SRR32615690	PV930610	Dore et al. (2025)	3470818	2342	3074605	1312.81	6.73559	193	5694	1333.5	2011	CASENT0818927	South Africa
EX2923	Anochetus_levaillanti	PRJNA1291805	SAMN50263854	SRR34830456		This study.	2433212	2222	1331432	599.204	2.94839	175	2130	592	26	CASENT0810450	South Africa
MAMI0512	Anochetus_madagascarensis	PRJNA1125038	SAMN45152321	SRR32934494	PV930611	Camacho et al. (2025)	2083322	2360	2012189	852.622	6.9063	233	4962	792	515	CASENT0788946	Madagascar
EX2271	Anochetus_mayri	PRJNA1196817	SAMN46185706	SRR32615679		Dore et al. (2025)	2226550	1735	1689241	973.626	6.07364	224	2498	965	751	CASENT0633416	Costa Rica
EX2280	Anochetus_micans	PRJNA1196817	SAMN46185707	SRR32615796		Dore et al. (2025)	1422017	2299	1394432	606.538	4.17195	75	1731	591	77	CASENT0637250	Costa Rica
EX2224	Anochetus_minans	PRJNA1196817	SAMN46185708	SRR32615673		Dore et al. (2025)	1283726	2400	2103179	876.325	4.39176	208	2483	895	675	CASENT0640998	Mexico
EX2673	Anochetus_mixtus	PRJNA1196817	SAMN46185709	SRR32615789	PV930612	Dore et al. (2025)	3600642	2272	2374334	1045.04	5.11193	211	2312	1069.5	1395	ZRC_ENT00000657	Vietnam
EX2900	Anochetus_muzziolii	PRJNA1196817	SAMN46185710	SRR32615778	PV930613	Dore et al. (2025)	1745957	1920	775001	403.646	1.66484	168	968	391	0	CASENT0923411	Malaysia
EX2915	Anochetus_my06	PRJNA1196817	SAMN46185711	SRR32615479	PV930614	Dore et al. (2025)	3805619	2350	2343035	997.036	4.8639	229	2979	1004	1195	CASENT0385982	Malaysia
EX2225	Anochetus_myops	PRJNA1196817	SAMN46185712	SRR32615948	PV930615	Dore et al. (2025)	2098028	2391	2291944	958.571	4.82647	58	2370	976	1078	CASENT0634708	Malaysia
EX2917	Anochetus_myops	PRJNA1291805	SAMN50263855	SRR34830455	PX697302	This study.	3867622	2371	2413413	1017.89	5.13727	207	4952	1025	1312	CASENT0387787	Malaysia
D2439	Anochetus_natalensis	PRJNA1196817	SAMN46185713	SRR32615937	PV930616	Dore et al. (2025)	3085203	2346	2858828	1218.6	6.06094	211	2565	1243.5	1839	CASENT0257804	South Africa
EX2913	Anochetus_neglectus	PRJNA1196817	SAMN46185714	SRR32615462	PV930617	Dore et al. (2025)	5099326	2321	2682765	1155.87	5.79209	322	3181	1143	1697	CASENT0379431	Argentina
EX3080	Anochetus_neglectus	PRJNA1291805	SAMN50263811	SRR34830634	PX697303	This study.	2005533	2330	1800730	772.845	3.90789	208	1999	780.5	232	DZUP549116	Brazil
D2438	Anochetus_obscuratus	PRJNA1196817	SAMN46185715	SRR32615931	PV930618	Dore et al. (2025)	3180599	2365	2712081	1146.76	5.87968	220	2462	1156	1697	CASENT0820822	Tanzania
EX2924	Anochetus_africanus	PRJNA1291805	SAMN50263856	SRR34830454	PX697304	This study.	4330003	2352	1563735	664.853	3.34708	217	1968	653.5	72	CASENT0845765	Gabon
EX2284	Anochetus_orchidicola	PRJNA1196817	SAMN46185716	SRR32615920		Dore et al. (2025)	1848506	1877	1699183	905.265	5.62353	154	3215	897	582	CASENT0649096	Costa Rica
EX2901	Anochetus_paripungens	PRJNA1196817	SAMN46185717	SRR32615445		Dore et al. (2025)	1109842	2367	1854606	783.526	4.08806	219	2353	794	291	CASENT0746783	Australia
MAMI0558	Anochetus_pattersoni	PRJNA1196817	SAMN46185718	SRR32615914	PV930619	Dore et al. (2025)	4171749	2436	2503394	1027.67	8.59981	229	6740	932	1018	CASENT0172609	Seychelles
EX2904	Anochetus_pe01	PRJNA1196817	SAMN46185719	SRR32615902	PV930620	Dore et al. (2025)	5449555	2368	2385936	1007.57	4.98862	308	2565	1006	1216	CASENT0373286	Peru
EX2905	Anochetus_pe02	PRJNA1196817	SAMN46185720	SRR32615763	PV930621	Dore et al. (2025)	4519392	2342	2754011	1175.92	5.80022	259	3900	1171	1796	CASENT0373229	Peru
D2441	Anochetus_pellucidus	PRJNA1196817	SAMN46185721	SRR32615656	PV930622	Dore et al. (2025)	3957571	2357	2438776	1034.69	5.34543	249	2177	1035	1317	CASENT0814954	Congo
EX2925	Anochetus_pellucidus	PRJNA1291805	SAMN50263857	SRR34830453	PX697305	This study.	5033690	2302	2157855	937.383	4.97043	271	2951	934	820	CASENT0010767	Gabon
EX2907	Anochetus_ph01	PRJNA1196817	SAMN46185722	SRR32615757	PV930623	Dore et al. (2025)	4120065	2334	2662922	1140.93	5.76047	223	3603	1139	1672	CASENT0265935	Philippines
EX2908	Anochetus_ph02	PRJNA1196817	SAMN46185723	SRR32615746	PV930624	Dore et al. (2025)	5802549	2337	2453134	1049.69	5.12728	236	2759	1038	1350	CASENT0266422	Philippines
EX2909	Anochetus_ph03	PRJNA1196817	SAMN46185724	SRR32615639	PV930625	Dore et al. (2025)	4035313	2246	2594342	1155.09	6.16547	270	6679	1157	1695	CASENT0267973	Philippines
EX2910	Anochetus_ph04	PRJNA1196817	SAMN46185725	SRR32615740	PV930626	Dore et al. (2025)	3754533	2347	2629342	1120.3	5.51847	197	2425	1133	1644	CASENT0266398	Philippines
EX2226	Anochetus_princeps	PRJNA1196817	SAMN46185726	SRR32615729	PV930627	Dore et al. (2025)	1852966	2396	2385685	995.695	4.08753	212	2675	1004	1232	CASENT0634783	Malaysia
MAMI0513	Anochetus_pubescens	PRJNA1196817	SAMN46185727	SRR32615622	PV930628	Dore et al. (2025)	1621373	2291	1709034	745.977	8.45558	223	13445	696	293	CASENT0147365	Comoros
EX2926	Anochetus_punctaticeps	PRJNA1196817	SAMN46185728	SRR32615899	PV930629	Dore et al. (2025)	2758331	2346	1623744	692.133	3.66227	273	3022	685	77	CASENT0395033	South Africa
D2068	Anochetus_rectangularis	PRJNA1196817	SAMN46185729	SRR32615887	PV930630	Dore et al. (2025)	2885303	2303	2298210	997.92	5.17426	188	2262	1017	1210	CASENT0260505	Australia
EX2219	Anochetus_rectangularis	PRJNA1291805	SAMN50263812	SRR34830507		This study.	1356289	2354	1702649	723.3	3.91324	183	2098	710	162	JTLC000008642	Australia
EX2552	Anochetus_renatae	PRJNA1196817	SAMN46185730	SRR32615428	PV930631	Dore et al. (2025)	2024812	2296	1419468	618.235	3.28648	208	1760	616	34	CASENT0887807	Australia
EX2916	Anochetus_rugosus	PRJNA1196817	SAMN46185731	SRR32615881	PV930632	Dore et al. (2025)	4375591	2343	2616273	1116.63	5.34648	257	2646	1126	1661	CASENT0387827	Malaysia
EX2227	Anochetus_rugosus	PRJNA1291805	SAMN50263858	SRR34830452	PX697307	This study.	5039091	2317	2077132	896.475	6.48864	212	2295	858	749	CASENT0635363	Malaysia
EX2934	Anochetus_sedilloti	PRJNA1196817	SAMN46185732	SRR32615870	PV930633	Dore et al. (2025)	4155285	2335	2179282	933.311	4.31982	227	2072	947	918	CASENT0061604	Niger
EX2228	Anochetus_simoni	PRJNA1196817	SAMN46185733	SRR32615411		Dore et al. (2025)	1562425	2267	1285323	566.971	4.30531	173	1984	544	73	JTLC000015234	Venezuela
D2442	Anochetus_siphneus	PRJNA1196817	SAMN46185734	SRR32615864	PV930634	Dore et al. (2025)	2993066	2349	3185854	1356.26	6.72388	212	2607	1391	2023	CASENT0815716	Ghana
EX2276	Anochetus_striatulus	PRJNA1196817	SAMN46185735	SRR32615405	PV930635	Dore et al. (2025)	3608441	2340	2731417	1167.27	6.11311	239	2467	1129.5	1683	CASENT0637826	Costa Rica
D2422	Anochetus_talpa	PRJNA1196817	SAMN46185736	SRR32615394	PV930636	Dore et al. (2025)	4145102	2367	2451305	1035.62	5.18333	162	2398	1048	1386	CASENT0817421	Tanzania
D2069	Anochetus_talpa	PRJNA1291805	SAMN50263860	SRR34830449	PX697306	This study.	2794845	2344	2462177	1050.42	5.17633	211	2447	1062	1407	CASENT0842143	Mozambique
EX2945	Anochetus_talpa	PRJNA1291805	SAMN50263859	SRR34830451		This study.	1868741	2374	2308934	972.592	4.77331	225	2279	999	1186	CASENT0781688	Mozambique
EX2906	Anochetus_targionii	PRJNA1196817	SAMN46185737	SRR32615607	PV930637	Dore et al. (2025)	5104441	2306	2171491	941.67	4.99067	310	4952	932	812	CASENT0372252	Peru
D2070	Anochetus_targionii	PRJNA1291805	SAMN50263861	SRR34830448		This study.	6566175	1273	1530290	1202.11	9.36358	107	2435	1215	966	CASENT0882096	Peru
EX2902	Anochetus_testaceus	PRJNA1196817	SAMN46185738	SRR32615596	PV930638	Dore et al. (2025)	5387028	2337	2768318	1184.56	5.84736	317	2617	1195	1788	CASENT0729163	Saint Vincent and the Grenadines
EX2911	Anochetus_th01	PRJNA1196817	SAMN46185739	SRR32615584	PV930639	Dore et al. (2025)	3669695	2380	1778575	747.3	3.7056	243	2582	744	159	CASENT0284344	Thailand
D2437	Anochetus_traegaordhi	PRJNA1196817	SAMN46185740	SRR32615845	PV930640	Dore et al. (2025)	2410628	2371	2953115	1245.51	6.40809	209	2551	1268	1892	CASENT0253634	South Africa
D2447	Anochetus_traegaordhi	PRJNA1291805	SAMN50263836	SRR34830492	PX697290	This study.	5295955	2129	2791495	1311.18	7.35635	195	2900	1314	1802	CASENT0817564	Tanzania
EX2265	Anochetus_tua	PRJNA1196817	SAMN46185741	SRR32616042	PV930641	Dore et al. (2025)	2558585	2344	2642205	1127.22	6.17659	189	5483	1104.5	1571	CASENT0616825	Malaysia
EX2554	Anochetus_turneri	PRJNA1196817	SAMN46185742	SRR32616031	PV930642	Dore et al. (2025)	2978119	2165	1221280	564.102	2.96045	222	1730	557	15	CASENT0887808	Australia
EX2939	Anochetus_ug01	PRJNA1196817	SAMN46185681	SRR32615662	PV930587	Dore et al. (2025)	5347496	2037	2130180	1045.74	5.77684	128	3444	1066	1237	CASENT0354210	Uganda
EX2937	Anochetus_ug01	PRJNA1291805	SAMN50263862	SRR34830447	PX697288	This study.	3581640	2308	1485804	643.763	3.5096	108	1916	644	36	CASENT0923412	Gabon
D1987	Anochetus_yerburyi	PRJNA1196817	SAMN46185743	SRR32615716	PV930643	Dore et al. (2025)	3547114	2243	2299956	1025.39	4.86946	209	2952	1031	1272	USNMENT01118251	Myanmar
D0945	Asphinctopone_silvestrii	PRJNA1196817	SAMN46185744	SRR32616025		Dore et al. (2025)	692306	2342	1368275	584.234	3.59031	123	2261	573.5	36	CASENT0417123	Central African Republic
EX2322	Austroponera_castanea	PRJNA1196817	SAMN46185745	SRR32616018	PV930644	Dore et al. (2025)	4310712	2313	2772393	1198.61	6.08946	218	3760	1228	1801	CASENT0618835	New Zealand
EX2556	Austroponera_rufonigra	PRJNA1196817	SAMN46185746	SRR32616017		Dore et al. (2025)	737267	2217	1317328	594.194	3.40974	207	1897	605	18	CASENT0887811	Australia
EX2501	Belonopelta_attenuata	PRJNA1196817	SAMN46185747	SRR32616016	PV930645	Dore et al. (2025)	2955563	2214	1857332	838.903	4.19576	213	2623	839.5	381	ICN100255	Colombia
BEB019	Belonopelta_deletrix	PRJNA1196817	SAMN46185748	SRR32616015		Dore et al. (2025)	985639	2244	1768217	787.975	4.8905	209	1674	814	390	CASENT0106467	Guatemala
BEB022	Belonopelta_deletrix	PRJNA1291805	SAMN50263864	SRR34830445		This study.	2448997	2272	2585905	1138.16	6.05378	207	2902	1178.5	1632	CASENT0106470	Honduras
BEB024	Belonopelta_deletrix	PRJNA1291805	SAMN50263865	SRR34830444		This study.	1446858	2056	1470811	715.375	4.91841	207	1905	722.5	182	CASENT0106472	Honduras
BEB007	Belonopelta_sp_indet	PRJNA1291805	SAMN50263863	SRR34830446	PX697309	This study.	1395730	2391	2012488	841.693	4.99353	209	2043	847	575	CASENT0220576	Costa Rica
EX2977	Boloponera_ikemkha	PRJNA1196817	SAMN46185749	SRR32616013	PV930646	Dore et al. (2025)	4173351	2322	2704342	1164.66	5.91665	208	3284	1194	1739	CASENT0254323	South Africa
D2432	Bothroponera_afrc_mz01	PRJNA1196817	SAMN46185750	SRR32616012	PV930647	Dore et al. (2025)	3047960	2234	2692747	1205.35	6.36038	223	3054	1232.5	1731	CASENT0888222	Mozambique
D2449	Bothroponera_berthoudi	PRJNA1196817	SAMN46185751	SRR32616011	PV930648	Dore et al. (2025)	2228388	2348	1881603	801.364	6.38724	208	9354	809	361	CASENT0888218	South Africa
MAMI0382	Bothroponera_cambouei	PRJNA1125038	SAMN45152330	SRR32934566	PV930649	Camacho et al. (2025)	2252236	2036	1242572	610.301	4.60255	228	3110	604	76	CASENT0299201	Madagascar
D2435	Bothroponera_cavernosa	PRJNA1196817	SAMN46185752	SRR32616010	PV930650	Dore et al. (2025)	2604185	2332	2887015	1238	6.01341	221	2589	1276	1883	CASENT0888202	South Africa
MAMI0516	Bothroponera_comorensis	PRJNA1125038	SAMN45152331	SRR32934324	PV930651	Camacho et al. (2025)	4255981	2395	2437026	1017.55	7.79327	221	7022	992	1171	CASENT0212399	Madagascar
D2071	Bothroponera_crassa	PRJNA1291805	SAMN50263866	SRR34830491	PX697311	This study.	2469910	2253	2462366	1092.93	6.11756	209	5833	1118	1485	CASENT0882111	Mozambique
D2448	Bothroponera_fugax	PRJNA1196817	SAMN46185753	SRR32616009	PV930652	Dore et al. (2025)	4430337	2342	2840339	1212.78	6.15317	237	3755	1221.5	1836	CASENT0250518	Tanzania
D2451	Bothroponera_granosa	PRJNA1196817	SAMN46185754	SRR32616008	PV930653	Dore et al. (2025)	1584324	2048	766148	374.096	2.17503	61	1373	366	1	CASENT0250375	South Africa
D2425	Bothroponera_ilgii	PRJNA1196817	SAMN46185755	SRR32616007	PV930654	Dore et al. (2025)	3437420	2378	2547160	1071.14	5.41026	217	2379	1080	1495	CASENT0816349	Tanzania
EX2557	Bothroponera_kruegeri	PRJNA1291805	SAMN50263867	SRR34830490	PX697312	This study.	1308111	808	210518	260.542	1.6567	140	548	250	0	CASENT0887812	South Africa
MAMI0517	Bothroponera_masoala	PRJNA1125038	SAMN45152332	SRR32934314	PX697313	Camacho et al. (2025)	2712298	2251	1606065	713.49	6.28761	230	6705	674	243	BLF00882(5)-1	Madagascar
D2426	Bothroponera_pachyderma	PRJNA1196817	SAMN46185756	SRR32616006	PV930655	Dore et al. (2025)	2665807	2192	2205891	1006.34	5.6351	58	2560	1034	1198	CASENT0815722	Ghana
BBX469	Bothroponera_perroti	PRJNA1125038	SAMN45152333	SRR32934229	PV930656	Camacho et al. (2025)	1505073	2303	1936728	840.959	6.41596	229	3340	836	617	CASENT0347712	Madagascar
MAMI0518	Bothroponera_planicornis	PRJNA1125038	SAMN45152334	SRR32934460	PX697314	Camacho et al. (2025)	5189947	2392	2877916	1203.14	12.3043	229	14580	1071.5	1384	CASENT0247233	Madagascar
D2821	Bothroponera_pumicosa	PRJNA1196817	SAMN46185758	SRR32616005	PV930657	Dore et al. (2025)	2993908	2260	1813261	802.328	4.39817	196	2056	806	345	CASENT0249201	South Africa
D2450	Bothroponera_sculpturata	PRJNA1196817	SAMN46185759	SRR32616004	PV930658	Dore et al. (2025)	3550440	2333	3493935	1497.61	7.50836	216	3145	1513	2132	CASENT0815957	South Africa
D2429	Bothroponera_silvestrii	PRJNA1196817	SAMN46185760	SRR32616002	PV930659	Dore et al. (2025)	3119149	2383	2834952	1189.66	5.99296	223	2561	1212	1814	CASENT0888216	Mozambique
D2428	Bothroponera_silvestrii	PRJNA1291805	SAMN50263868	SRR34830489		This study.	2066231	2304	2198277	954.113	5.08557	211	2751	976.5	1052	CASENT0250493	Tanzania
EX3636	Bothroponera_silvestrii_nr	PRJNA1196817	SAMN46185761	SRR32616001	PV930660	Dore et al. (2025)	10956754	2186	2674951	1223.67	8.83294	227	3285	1162	1531	JTLC000000507	India
EX2366	Bothroponera_soror	PRJNA1196817	SAMN46185762	SRR32616000	PV930661	Dore et al. (2025)	2261256	2202	2382989	1082.19	5.86618	251	4610	1091.5	1441	CASENT0639768	Uganda
EX2735	Bothroponera_soror	PRJNA1291805	SAMN50263869	SRR34830488	PX697310	This study.	2860545	2299	1490307	648.241	3.15058	218	2289	650	35	CASENT0090552	Central African Republic
D2436	Bothroponera_strigulosa	PRJNA1196817	SAMN46185763	SRR32615999	PV930662	Dore et al. (2025)	3498386	2324	3275057	1409.23	6.58529	242	2804	1448.5	2091	CASENT0821449	South Africa
D2427	Bothroponera_strigulosa	PRJNA1291805	SAMN50263870	SRR34830486		This study.	1361083	2335	1487917	637.224	3.76461	208	1967	647	45	CASENT0888212	South Africa
EX2323	Bothroponera_talpa	PRJNA1196817	SAMN46185764	SRR32615998	PV930663	Dore et al. (2025)	2964394	2286	2969573	1299.03	6.54206	112	2998	1335.5	1927	CASENT0629608	Uganda
MAMI0519	Bothroponera_tavaratra	PRJNA1125038	SAMN45152335	SRR32934553	PX697315	Camacho et al. (2025)	4749443	2341	2054312	877.536	7.10571	228	5415	857	728	CASENT0370687	Madagascar
BBX471	Bothroponera_vazimba	PRJNA1125038	SAMN45152336	SRR32934307	PV930664	Camacho et al. (2025)	4997733	2300	3799575	1651.99	13.8538	233	11158	1590	2044	CASENT0347714	Madagascar
D0400	Bothroponera_wasmannii	PRJNA1196817	SAMN46185766	SRR32615581	PV930665	Dore et al. (2025)	2138573	2397	2279826	951.116	6.3217	206	3682	967	1086	CASENT0076787	Madagascar
BBX472	Bothroponera_wasmannii	PRJNA1125038	SAMN45152337	SRR32934298	PX697316	Camacho et al. (2025)	4038057	2357	2808907	1191.73	10.1177	95	8667	1160	1593	CASENT0347715	Madagascar
EX2358	Brachyponera_chinensis	PRJNA1196817	SAMN46185767	SRR32615580	PV930666	Dore et al. (2025)	4921064	2265	2466244	1088.85	5.60143	215	2524	1083	1462	CASENT0649763	United States
EX2558	Brachyponera_christmasi	PRJNA1291805	SAMN50263871	SRR34830485	PX697317	This study.	5615580	703	529745	753.549	7.52968	180	1556	758	62	CASENT0887814	Christmas Island
EX3074	Brachyponera_lutea	PRJNA1196817	SAMN46185768	SRR32615579	PV930667	Dore et al. (2025)	3065194	2306	3097902	1343.41	6.58529	223	3478	1381	1990	CASENT0650371	Papua New Guinea
EX2695	Brachyponera_lutea	PRJNA1291805	SAMN50263813	SRR34830584	PX697319	This study.	6013098	2244	2373155	1057.56	5.42583	231	2418	1051	1326	JTLC000006882	Australia
EX2685	Brachyponera_nigrita	PRJNA1196817	SAMN46185769	SRR32615578	PV930668	Dore et al. (2025)	3933253	2213	1326148	599.254	3.3177	153	2416	586	23	ZRC_HYM_0000557	Thailand
EX3075	Brachyponera_obscurans	PRJNA1196817	SAMN46185770	SRR32615577	PV930669	Dore et al. (2025)	3780184	2292	3000703	1309.21	6.79286	172	2941	1337	1908	CASENT0650372	Papua New Guinea
EX2696	Brachyponera_obscurans	PRJNA1291805	SAMN50263814	SRR34830573	PX697318	This study.	9242194	1998	2758069	1380.41	8.23938	206	6653	1387	1743	JTLC000006853	Australia
MAMI0520	Brachyponera_obscurans	PRJNA1291805	SAMN50263872	SRR34830484	PX697320	This study.	4796500	2287	2756403	1205.25	11.025	234	6875	1097	1343	CASENT0059667	Mauritius
EX2677	Brachyponera_pilidorsalis	PRJNA1196817	SAMN46185771	SRR32615575	PV930670	Dore et al. (2025)	5269041	2194	1406557	641.093	3.77981	58	3221	623	53	ZRC_HYM_0000558	Malaysia
D2433	Brachyponera_sennaarensis	PRJNA1196817	SAMN46185772	SRR32615574	PV930671	Dore et al. (2025)	5550800	2243	3501460	1561.06	8.15391	240	4123	1568	2087	CASENT0815946	Ghana
EX2367	Buniapone_amblyops	PRJNA1196817	SAMN46185773	SRR32615573	PV930672	Dore et al. (2025)	6263490	2155	3465344	1608.05	7.43947	231	4098	1639	2054	CASENT0634606	Malaysia
EX2320	Centromyrmex_alfaroi	PRJNA1196817	SAMN46185774	SRR32615572	PV930673	Dore et al. (2025)	746374	2260	1261081	558	3.11339	205	1947	559	8	INB0003046866	Costa Rica
D0391	Centromyrmex_angolensis	PRJNA1196817	SAMN46185775	SRR32615571	PV930674	Dore et al. (2025)	1602775	1759	726306	412.908	3.6015	106	1232	382	6	CASENT0417147	Central African Republic
EX2230	Centromyrmex_brachycola	PRJNA1196817	SAMN46185776	SRR32615570	PV930675	Dore et al. (2025)	3035004	2325	1566006	673.551	4.77937	206	2136	655	203	CASENT0646180	French Guiana
EX2688	Centromyrmex_feae	PRJNA1196817	SAMN46185777	SRR32615569	PV930676	Dore et al. (2025)	2619783	2161	907015	419.72	2.1246	161	1681	416	2	ZRC_HYM_0000493	Indonesia
D2431	Centromyrmex_fugator	PRJNA1196817	SAMN46185778	SRR32615568	PV930677	Dore et al. (2025)	2215950	2362	1376475	582.758	2.86827	213	1668	580	19	CASENT0235867	South Africa
EX2669	Centromyrmex_hamulatus	PRJNA1196817	SAMN46185779	SRR32615567	PV930678	Dore et al. (2025)	4808827	2227	2057698	923.978	5.70558	213	2338	948	928	ZRC_ENT00047844	Singapore
D2430	Centromyrmex_sellaris	PRJNA1196817	SAMN46185780	SRR32615566	PV930679	Dore et al. (2025)	3816276	2359	2556624	1083.77	5.41202	237	2698	1088	1532	CASENT0817997	Tanzania
EX2212	Corrieopone_nouragues	PRJNA1196817	SAMN46185781	SRR32615562	PV930680	Dore et al. (2025)	4138810	2389	3207555	1342.63	8.16981	211	4192	1325	2007	CASENT0645962	French Guiana
EX2745	Cryptopone_butteli	PRJNA1196817	SAMN46185782	SRR32615561	PV930681	Dore et al. (2025)	3358653	2282	2375283	1040.88	4.82752	210	2547	1054	1393	CASENT0390060	Malaysia
EX2739	Cryptopone_butteli	PRJNA1291805	SAMN50263873	SRR34830483	PX697321	This study.	2510304	2292	2242819	978.542	4.74886	207	2494	991	1108	CASENT0923392	Malaysia
D2073	Cryptopone_fusciceps	PRJNA1291805	SAMN50263874	SRR34830482		This study.	2858024	882	693963	786.806	8.90218	131	1638	817	174	CASENT0882080	Malaysia
EX1194	Cryptopone_gilva	PRJNA778536	SAMN22964091	SRR16918987	PV930682	Branstetter & Longino (2022)	2078211	2396	2763249	1153.28	6.9504	213	4517	1169.5	1660	CASENT0749266	United States
EX1545	Cryptopone_gilvagrande	PRJNA778536	SAMN22964093	SRR16918985	PV930683	Branstetter & Longino (2022)	2301687	2354	3214427	1365.52	8.69652	217	5476	1381.5	1911	CASENT0614525	Guatemala
EX1725	Cryptopone_gilvatumida	PRJNA778536	SAMN22964105	SRR16918998	PV930684	Branstetter & Longino (2022)	1730757	2380	2840499	1193.49	7.40322	59	3049	1206	1721	CASENT0641046	Mexico
EX1191	Cryptopone_guatemalensis	PRJNA778536	SAMN22964090	SRR16918988	PV930685	Branstetter & Longino (2022)	2957286	2404	2676240	1113.24	7.11653	216	3222	1108.5	1527	CASENT0623898	Nicaragua
EX2746	Cryptopone_my07	PRJNA1196817	SAMN46185783	SRR32615560	PV930686	Dore et al. (2025)	6555561	2276	2506481	1101.27	5.23656	207	5799	1110	1629	CASENT0700813	Malaysia
EX1613	Cryptopone_ochracea	PRJNA778536	SAMN22964111	SRR16918992	PV930687	Branstetter & Longino (2022)	2852169	2377	2408787	1013.37	6.32194	214	2796	1012	1226	CASENT0637778	Greece
EX3066	Cryptopone_rotundiceps	PRJNA1196817	SAMN46185784	SRR32615559	PV930688	Dore et al. (2025)	2644761	2337	2654945	1136.05	6.28595	183	2732	1164	1646	CASENT0650363	Papua New Guinea
EX2559	Cryptopone_rotundiceps	PRJNA1291805	SAMN50263875	SRR34830481	PX697323	This study.	3875197	1972	1323600	671.197	3.91232	209	1968	663	70	CASENT0887813	New Caledonia
EX2691	Cryptopone_sauteri	PRJNA1196817	SAMN46185785	SRR32615558	PV930689	Dore et al. (2025)	1984082	2246	2085921	928.727	6.63768	204	5501	960	981	ZRC_ENT00007421	Taiwan ROC
EX1180	Cryptopone_testacea	PRJNA360290	SAMN06208894	SRR5150614	PV930690	Branstetter, Longino et al. (2017)	2372485	2376	2911993	1225.59	7.84948	206	3615	1241.5	1767	CASENT0635385	Malaysia
D1958	Cryptopone_testacea	PRJNA1291805	SAMN50263876	SRR34830480		This study.	3045512	2312	2275637	984.272	4.43801	216	2913	956	914	CASENT0106308	Malaysia
EX3067	Cryptopone_typhlos	PRJNA1196817	SAMN46185786	SRR32615557	PV930691	Dore et al. (2025)	1836035	2353	2532121	1076.12	5.85005	207	3531	1104	1520	CASENT0650364	Papua New Guinea
D1930a	Cryptopone_typhlos	PRJNA1291805	SAMN50263879	SRR34830477		This study.	3085689	2232	2130664	954.599	4.61474	230	2359	928	724	CASENT0863370	Myanmar
EX2738	Cryptopone_typhlos	PRJNA1291805	SAMN50263880	SRR34830571		This study.	1625080	2333	1424948	610.779	3.43487	208	4862	614	15	CASENT0923391	Indonesia
EX2743	Cryptopone_typhlos	PRJNA1291805	SAMN50263877	SRR34830479		This study.	3774218	2278	2481962	1089.54	5.07877	218	2410	1105.5	1572	CASENT0386062	Malaysia
EX2748	Cryptopone_typhlos	PRJNA1291805	SAMN50263878	SRR34830478	PX697324	This study.	5400400	2285	2533109	1108.58	5.32422	58	4458	1107	1578	CASENT0391901	Malaysia
EX2682	Diacamma_geometricum	PRJNA1196817	SAMN46185787	SRR32615556	PV930692	Dore et al. (2025)	3737088	2319	2274373	980.756	5.80233	213	5095	995	1140	ZRC_ENT00047849	Singapore
D2621	Diacamma_indicum	PRJNA1291805	SAMN50263881	SRR34830570	PX697325	This study.	5941218	421	432945	1028.37	14.6885	209	2337	1029	233	CASENT0260416	India
EX2324	Diacamma_intricatum	PRJNA1196817	SAMN46185788	SRR32615555	PV930693	Dore et al. (2025)	3065518	2270	2939237	1294.82	6.10349	214	2366	1330	1941	CASENT0634273	Malaysia
EX2560	Diacamma_leve	PRJNA1196817	SAMN46185789	SRR32615554	PV930694	Dore et al. (2025)	1710420	2028	1035130	510.419	2.81067	145	1505	508	6	CASENT0887815	Australia
EX2692	Diacamma_magdalenae	PRJNA1196817	SAMN46185790	SRR32615553	PV930695	Dore et al. (2025)	2668150	2254	2238902	993.302	5.85747	214	2261	1025	1214	ZRC_ENT00007536	Malaysia
EX3017	Diacamma_mj_sp1	PRJNA1196817	SAMN46185791	SRR32615551	PV930696	Dore et al. (2025)	1070308	2157	1056778	489.93	2.92049	210	1936	482	6	CASENT0650195	Papua New Guinea
EX3059	Diacamma_mj_timor01	PRJNA1196817	SAMN46185792	SRR32615550	PV930697	Dore et al. (2025)	1729050	2377	2129429	895.847	4.73602	215	5443	905	734	CASENT0650356	Timor-Leste
D0530	Diacamma_pallidum	PRJNA1196817	SAMN46185793	SRR32615997	PV930698	Dore et al. (2025)	4807919	2355	2442523	1037.16	7.78299	188	4016	987	1142	CASENT0106139	Malaysia
EX1574	Diacamma_rugosum	PRJNA360290	SAMN06208896	SRR5150668	PV930699	Branstetter, Longino et al. (2017)	2597154	2412	2874665	1191.82	6.79035	208	2783	1201	1807	CASENT0634818	Malaysia
EX2561	Diacamma_schoedli	PRJNA1196817	SAMN46185794	SRR32615996	PV930700	Dore et al. (2025)	1429151	2173	1349708	621.127	5.39081	208	9114	618	26	CASENT0887816	Australia
D1990	Diacamma_violaceum	PRJNA1196817	SAMN46185795	SRR32615995	PV930701	Dore et al. (2025)	3915520	2177	2761112	1268.31	5.82302	224	2771	1297	1845	USNMENT01117448	Myanmar
EX1643	Dinoponera_longipes	PRJNA360290	SAMN06208897	SRR5150653	PV930702	Branstetter, Longino et al. (2017)	4759999	2397	3135378	1308.04	8.67693	209	3903	1290	1897	CASENT0004663	Peru
EX2976	Dinoponera_quadriceps	PRJNA1196817	SAMN46185796	SRR32615994	PV930703	Dore et al. (2025)	2058871	2212	801288	362.246	1.8694	141	1439	354	4	CASENT0217519	Brazil
D0948	Dolioponera_fustigera	PRJNA1196817	SAMN46185797	SRR32615993	PV930704	Dore et al. (2025)	2981864	2444	1909570	781.33	4.8286	210	4390	767	369	CASENT0412032	Central African Republic
EX3020	Ectomomyrmex_aciculatus	PRJNA1196817	SAMN46185798	SRR32615992	PV930705	Dore et al. (2025)	4449188	2194	1932620	880.866	5.42166	107	4034	888	584	CASENT0650198	Papua New Guinea
EX3065	Ectomomyrmex_acutus	PRJNA1196817	SAMN46185799	SRR32615991	PV930706	Dore et al. (2025)	2257591	2362	2728625	1155.22	6.0245	209	4730	1190	1769	CASENT0650362	Papua New Guinea
D1931a	Ectomomyrmex_annamitus	PRJNA1196817	SAMN46185800	SRR32615990	PV930707	Dore et al. (2025)	1313855	2339	1964863	840.044	3.52242	172	2762	850	237	CASENT0863371	Myanmar
D2074	Ectomomyrmex_astutus	PRJNA1196817	SAMN46185801	SRR32615988	PV930708	Dore et al. (2025)	4018409	2197	2520495	1147.24	6.13206	217	2742	1165	1594	CASENT0882082	China
D2075	Ectomomyrmex_javanus	PRJNA1196817	SAMN46185802	SRR32615987	PV930709	Dore et al. (2025)	1944956	2348	2326297	990.757	5.32502	225	2473	1010	1215	CASENT0882083	China
D1151	Ectomomyrmex_leeuwenhoeki	PRJNA1196817	SAMN46185803	SRR32615986	PV930710	Dore et al. (2025)	2528957	2289	1411997	616.862	4.24762	206	1806	600	92	CASENT0106306	Malaysia
EX2957	Ectomomyrmex_lobocarenus	PRJNA1196817	SAMN46185804	SRR32615985	PV930711	Dore et al. (2025)	1569306	2196	813204	370.311	3.86652	193	7944	362	1	CASENT0235335	China
EX3021	Ectomomyrmex_mj_sp7	PRJNA1196817	SAMN46185805	SRR32615984	PV930712	Dore et al. (2025)	2534037	1836	1315114	716.293	8.97056	127	11316	703.5	97	CASENT0650199	Papua New Guinea
D2076	Ectomomyrmex_modiglianii	PRJNA1196817	SAMN46185806	SRR32615983	PV930713	Dore et al. (2025)	4515624	2252	2190350	972.624	5.25706	199	2426	981	1050	CASENT0882102	Malaysia
EX2689	Ectomomyrmex_overbecki	PRJNA1196817	SAMN46185807	SRR32615982	PV930714	Dore et al. (2025)	3172117	2233	1871492	838.107	4.51118	207	2532	844	417	ZRC_ENT00007921	Singapore
EX2959	Ectomomyrmex_ph02	PRJNA1196817	SAMN46185808	SRR32615549	PV930715	Dore et al. (2025)	1889209	2302	1924463	835.996	4.80792	207	4053	860.5	489	CASENT0266733	Philippines
EX2960	Ectomomyrmex_ph03	PRJNA1196817	SAMN46185809	SRR32615548		Dore et al. (2025)	710243	2334	1602839	686.735	3.71642	207	1852	693	61	CASENT0265852	Philippines
EX2963	Ectomomyrmex_pylixy	PRJNA1196817	SAMN46185810	SRR32615547	PV930716	Dore et al. (2025)	1820988	2366	1891619	799.501	4.89701	219	6606	808	280	CASENT0278864	Thailand
D1932a	Ectomomyrmex_pylixy	PRJNA1291805	SAMN50263882	SRR34830569		This study.	763382	2047	1218825	595.42	3.93572	74	2049	605	17	CASENT0863372	Myanmar
EX2694	Ectomomyrmex_ruficornis	PRJNA1196817	SAMN46185811	SRR32615545	PV930717	Dore et al. (2025)	2378246	2327	2049498	880.747	4.62885	212	3160	891	656	JTLC000008604	Australia
EX2672	Ectomomyrmex_sauteri	PRJNA1196817	SAMN46185812	SRR32615544	PV930718	Dore et al. (2025)	2034352	2314	2295430	991.975	6.24559	215	3549	1019	1222	ZRC_ENT00007359	Taiwan ROC
EX3005	Ectomomyrmex_scobinus	PRJNA1196817	SAMN46185813	SRR32615543	PV930719	Dore et al. (2025)	2278062	2248	1113730	495.431	2.80009	210	2140	490.5	15	CASENT0923477	Papua New Guinea
EX3022	Ectomomyrmex_simillimus	PRJNA1196817	SAMN46185814	SRR32615542	PV930720	Dore et al. (2025)	4055912	2171	1820387	838.502	6.61224	62	8630	827	387	CASENT0650200	Papua New Guinea
EX2958	Ectomomyrmex_simillimus	PRJNA1291805	SAMN50263883	SRR34830568	PX697326	This study.	2084577	2136	733650	343.469	2.097	129	1923	334	5	CASENT0923418	Indonesia
D2077	Ectomomyrmex_striatulus	PRJNA1196817	SAMN46185815	SRR32615541	PV930721	Dore et al. (2025)	3925841	2309	1929063	835.454	4.48479	216	2002	846	458	CASENT0882073	Australia
EX2961	Ectomomyrmex_th01	PRJNA1196817	SAMN46185816	SRR32615540	PV930722	Dore et al. (2025)	2972155	2186	1598646	731.311	4.04766	214	2457	735	112	CASENT0273368	Thailand
EX2962	Ectomomyrmex_th02	PRJNA1196817	SAMN46185817	SRR32615539	PV930723	Dore et al. (2025)	2132046	2247	2073167	922.638	4.81707	219	4397	937	843	CASENT0271599	Thailand
EX2964	Ectomomyrmex_th04	PRJNA1196817	SAMN46185818	SRR32615538	PV930724	Dore et al. (2025)	4540888	2141	2373103	1108.41	5.87634	217	2774	1134	1477	CASENT0288512	Thailand
EX2740	Ectomomyrmex_th05	PRJNA1196817	SAMN46185819	SRR32615537	PV930725	Dore et al. (2025)	5286495	2304	2555225	1109.04	5.50101	206	5667	1116	1646	CASENT0374097	Thailand
EX2660	Ectomomyrmex_zhengi	PRJNA1196817	SAMN46185820	SRR32615536	PV930726	Dore et al. (2025)	2066775	2062	1780843	863.648	6.37194	213	4396	881	698	MCZ-ENT00759860	China
EX2978	Emeryopone_buttelreepeni	PRJNA1196817	SAMN46185821	SRR32615534	PV930727	Dore et al. (2025)	4879135	2272	2527486	1112.45	5.87694	139	3250	1135.5	1580	CASENT0131922	Thailand
EX2663	Emeryopone_melaina	PRJNA1196817	SAMN46185822	SRR32615533	PV930728	Dore et al. (2025)	3066257	2261	1887978	835.019	4.80998	202	1992	838	494	CASENT0717670	China
D0990	Emeryopone_my01	PRJNA1196817	SAMN46185823	SRR32615532	PV930729	Dore et al. (2025)	1096938	1475	581205	394.037	3.82295	89	1166	363	5	CASENT0226984	Malaysia
EX2733	Euponera_afr02	PRJNA1196817	SAMN46185825	SRR32615530	PV930731	Dore et al. (2025)	5173667	2378	2482122	1043.79	4.5269	221	2327	1046	1461	CASENT0135374	Angola
MAMI0521	Euponera_agnivo	PRJNA1125038	SAMN45152547	SRR32934235	PX697327	Camacho et al. (2025)	1881665	2327	1387701	596.348	4.24172	218	2117	574	86	CASENT0078358	Madagascar
MAMI0758	Euponera_antsiraka_MAMI0758	PRJNA1125038	SAMN45152548	SRR32934240		Camacho et al. (2025)	3346210	2416	2606752	1078.95	8.28566	241	5338	1030	1308	HJR102(30)-4	Madagascar
EX2732	Euponera_brunoi	PRJNA1196817	SAMN46185826	SRR32615529	PV930732	Dore et al. (2025)	5086029	2362	2773036	1174.02	5.31648	221	4429	1183	1864	CASENT0783100	Mozambique
MAMI0522	Euponera_daraina	PRJNA1125038	SAMN45152549	SRR32934234	PX697328	Camacho et al. (2025)	4382263	2354	2903219	1233.31	13.5311	247	20833	1154.5	1639	CASENT0043300	Madagascar
EX2725	Euponera_fossigera	PRJNA1196817	SAMN46185824	SRR32615531	PV930730	Dore et al. (2025)	4045684	1749	1159011	662.671	4.50361	115	2023	665	53	CASENT0010958	South Africa
MAMI0523	Euponera_gorogota	PRJNA1125038	SAMN45152490	SRR32934231	PV930733	Camacho et al. (2025)	3747060	2384	3087755	1295.2	11.3648	229	15076	1247.5	1778	CASENT0166009	Seychelles
MAMI0524	Euponera_haratsingy	PRJNA1125038	SAMN45152550	SRR32934668	PV930734	Camacho et al. (2025)	3586081	2341	1898704	811.065	6.44726	231	6404	778	470	CASENT0195184	Madagascar
MAMI0525	Euponera_ivolo	PRJNA1125039	SAMN45152871	SRR32934232	PX697330	Camacho et al. (2025)	3915678	2420	2330720	963.107	8.24333	237	5940	872.5	818	CASENT0050330	Madagascar
MAMI0526	Euponera_maeva	PRJNA1125038	SAMN45152551	SRR32934667		Camacho et al. (2025)	3785694	2411	2416074	1002.1	7.62084	219	3950	960	1092	CASENT0034340	Madagascar
MAMI0527	Euponera_mialy	PRJNA1125038	SAMN45152552	SRR32934233	PX697331	Camacho et al. (2025)	5064247	2400	2554112	1064.21	9.11494	226	7040	960	1101	CASENT0497667	Madagascar
MAMI0528	Euponera_nosy	PRJNA1125038	SAMN45152553	SRR32934466	PV930735	Camacho et al. (2025)	2995175	2409	2105708	874.1	6.72952	230	5540	810	579	CASENT0231239	Madagascar
MAMI0759	Euponera_rovana	PRJNA1125038	SAMN45152554	SRR32934465	PV930736	Camacho et al. (2025)	6649059	2410	3904083	1619.95	13.4956	235	9045	1522	2134	CASENT0318041	Madagascar
EX2325	Euponera_sharpi	PRJNA1196817	SAMN46185827	SRR32615528	PV930737	Dore et al. (2025)	4222882	2286	2369281	1036.43	5.27513	184	2762	1050	1339	CASENT0634629	Malaysia
BBX470	Euponera_sikorae	PRJNA1125038	SAMN45152555	SRR32934462	PV930738	Camacho et al. (2025)	2228237	2364	3426775	1449.57	10.1223	233	5851	1436	2024	CASENT0347713	Madagascar
D2072	Euponera_sjostedti	PRJNA1196817	SAMN46185829	SRR32615527	PV930739	Dore et al. (2025)	2281892	2293	2311852	1008.22	5.15409	225	2506	1036	1295	CASENT0882091	Uganda
EX2722	Euponera_sjostedti	PRJNA1291805	SAMN50263885	SRR34830566	PX697332	This study.	2504572	2285	2034977	890.581	4.31482	190	2126	906	666	CASENT0872801	Gabon
EX2734	Euponera_sjostedti	PRJNA1291805	SAMN50263884	SRR34830567		This study.	1000999	1937	727284	375.469	2.24157	207	959	368	0	CASENT0286677	Congo
MAMI0760	Euponera_tahary	PRJNA1125038	SAMN45152556	SRR32934461	PV930740	Camacho et al. (2025)	4341861	2382	3067459	1287.77	10.2393	237	6185	1231	1781	CASENT0162397	Madagascar
MAMI0762	Euponera_vohitravo	PRJNA1125038	SAMN45152557	SRR32934463	PV930741	Camacho et al. (2025)	5885073	2389	3158762	1322.21	10.624	228	7749	1252	1853	CASENT0247288	Madagascar
EX2723	Euponera_wroughtonii	PRJNA1196817	SAMN46185830	SRR32615526	PV930742	Dore et al. (2025)	2699455	2273	1593591	701.096	3.52214	212	2705	698	69	BLF1562(13)-1	South Africa
EX2726	Euponera_wroughtonii	PRJNA1291805	SAMN50263886	SRR34830565	PX697329	This study.	1406929	1526	446168	292.377	1.53987	166	849	283	0	CASENT0872814	South Africa
MAMI0761	Euponera_zoro	PRJNA1125038	SAMN45152558	SRR32934464	PV930743	Camacho et al. (2025)	3540803	2309	1887262	817.35	7.80548	230	9746	791	520	CASENT0045619	Madagascar
D0951	Feroponera_ferox	PRJNA1196817	SAMN46185831	SRR32615525	PV930744	Dore et al. (2025)	1692786	2391	1206812	504.731	3.02717	206	1886	492	17	CASENT0102994	Cameroon
EX2727	Fisheropone_ambigua	PRJNA1196817	SAMN46185832	SRR32615523	PV930745	Dore et al. (2025)	2692582	2331	2103926	902.585	4.90447	216	2354	922	831	CASENT0295217	Uganda
D2434	Fisheropone_ambigua	PRJNA1291805	SAMN50263887	SRR34830564		This study.	3951986	2308	1812640	785.373	3.94165	214	2292	777	257	CASENT0250464	Tanzania
EX2736	Fisheropone_ambigua	PRJNA1291805	SAMN50263888	SRR34830563		This study.	2760497	2364	2073011	876.908	4.31787	232	4414	885	556	CASENT0290558	Uganda
EX3640	Fisheropone_ambigua	PRJNA1291805	SAMN50263889	SRR34830562	PX697571	This study.	2559714	2359	1729545	733.169	4.12923	214	2284	723	190	CASENT0774577	Mozambique
D2066	Fisheropone_hartwigi	PRJNA1196817	SAMN46185833	SRR32615522	PV930746	Dore et al. (2025)	4614016	2250	3058873	1359.5	6.71101	222	2818	1381	1981	CASENT0217039	South Africa
D2452	Hagensia_havilandi_marleyi	PRJNA1196817	SAMN46185834	SRR32615521	PV930747	Dore et al. (2025)	1880290	2382	2979015	1250.64	6.1553	215	2639	1277.5	1949	CASENT0888244	Swaziland
EX2728	Hagensia_havilandi_marleyi	PRJNA1291805	SAMN50263890	SRR34830560	PX697333	This study.	3781995	2272	1911884	841.498	3.83164	153	1985	850	375	CASENT0007651	South Africa
D2453	Hagensia_peringueyi	PRJNA1196817	SAMN46185835	SRR32615520	PV930748	Dore et al. (2025)	2028471	2396	2471160	1031.37	5.6323	234	3108	1043.5	1354	CASENT0258653	South Africa
EX2729	Hagensia_peringueyi_saldanhae	PRJNA1196817	SAMN46185836	SRR32615519		Dore et al. (2025)	2062728	2360	1603632	679.505	3.91586	207	2761	683	77	CASENT0787946	South Africa
EX2981	Harpegnathos_my01	PRJNA1196817	SAMN46185837	SRR32615518	PV930749	Dore et al. (2025)	4416118	2306	2706096	1173.5	5.76245	227	3280	1211.5	1727	CASENT0389113	Malaysia
EX2980	Harpegnathos_my01	PRJNA1291805	SAMN50263891	SRR34830559	PX697334	This study.	4778186	2291	2724395	1189.17	6.3991	201	3262	1221	1711	CASENT0202136	Malaysia
D0887	Harpegnathos_saltator	PRJNA1196817	SAMN46185838	SRR32615981	PV930750	Dore et al. (2025)	1923121	2303	1733410	752.675	4.4101	127	2848	739	211	CASENT0179535	India
EX2979	Harpegnathos_th01	PRJNA1196817	SAMN46185839	SRR32615980	PV930751	Dore et al. (2025)	3803513	2316	2639716	1139.77	5.64415	239	2739	1157.5	1678	CASENT0131698	Thailand
D2899	Hypoponera_abeillei	PRJNA1196817	SAMN46185840	SRR32615979		Dore et al. (2025)	874909	2071	1012319	488.807	2.44019	60	1361	493	2	CASENT0923602	Spain
D2454	Hypoponera_afrc_tz06	PRJNA1196817	SAMN46185841	SRR32615978	PV930752	Dore et al. (2025)	3490522	2359	2882420	1221.88	6.03569	212	3684	1227	1897	CASENT0819093	Tanzania
D2458	Hypoponera_afrc_za03	PRJNA1291805	SAMN50263892	SRR34830558	PX697335	This study.	4348582	2209	2942553	1332.07	7.623	210	3073	1315	1857	CASENT0259091	South Africa
D2461	Hypoponera_afrc_za05	PRJNA1196817	SAMN46185842	SRR32615976	PV930753	Dore et al. (2025)	2730533	2342	2036704	869.643	4.9403	219	1959	854	616	CASENT0258310	South Africa
EX3044	Hypoponera_aliena	PRJNA1196817	SAMN46185843	SRR32615975	PV930754	Dore et al. (2025)	4087903	2302	3467557	1506.32	7.02742	216	4432	1546	2111	CASENT0650282	French Guiana
D2588	Hypoponera_aliena	PRJNA1291805	SAMN50263895	SRR34830443		This study.	3444039	750	792172	1056.23	11.2581	158	1957	1092.5	455	CASENT0886677	Peru
EX2810	Hypoponera_aliena	PRJNA1291805	SAMN50263896	SRR34830442		This study.	8348728	2302	3000813	1303.57	6.4176	235	2865	1307.5	1979	CASENT0923397	Peru
EX2799	Hypoponera_angustata	PRJNA1196817	SAMN46185844	SRR32615974	PV930755	Dore et al. (2025)	5586243	2356	3119417	1324.03	6.0907	209	3387	1319	2085	CASENT0784819	Mozambique
EX2781	Hypoponera_ao01	PRJNA1196817	SAMN46185845	SRR32615973	PV930756	Dore et al. (2025)	6836550	2355	3179511	1350.11	6.05108	220	3157	1347	2118	CASENT0128289	Angola
D2469	Hypoponera_aprora	PRJNA1196817	SAMN46185846	SRR32615972	PV930757	Dore et al. (2025)	4701481	2321	3064175	1320.2	7.38509	208	3647	1282	1997	CASENT0820678	Tanzania
EX2796	Hypoponera_blanda	PRJNA1196817	SAMN46185847	SRR32615971	PV930758	Dore et al. (2025)	4658081	2385	2244230	940.977	4.16391	222	2244	941	854	CASENT0356319	Uganda
EX2752	Hypoponera_blanda	PRJNA1291805	SAMN50263898	SRR34830440		This study.	2664090	2399	1759413	733.394	3.47929	207	2730	723	124	CASENT0417321	Central African Republic
EX2812	Hypoponera_boliviana_ms	PRJNA1196817	SAMN46185848	SRR32615970	PV930759	Dore et al. (2025)	5724443	2354	1860567	790.385	4.04879	222	3679	773.5	216	CASENT0919829	Bolivia
D2078	Hypoponera_camerunensis	PRJNA1196817	SAMN46185849	SRR32615969	PV930760	Dore et al. (2025)	4246775	2131	3198095	1500.75	7.72511	242	3676	1521	1952	CASENT0882090	Uganda
EX2800	Hypoponera_casc_mz08	PRJNA1291805	SAMN50263899	SRR34830439	PX697339	This study.	11856861	2259	3399183	1504.73	7.04384	208	4791	1498	2139	CASENT0776828	Mozambique
EX2801	Hypoponera_casc_mz10	PRJNA1196817	SAMN46185850	SRR32615968	PV930761	Dore et al. (2025)	4815980	2341	3042241	1299.55	5.54855	224	2855	1311	2053	CASENT0781652	Mozambique
EX2803	Hypoponera_casc_mz16	PRJNA1196817	SAMN46185851	SRR32615967	PV930762	Dore et al. (2025)	7686866	2220	2863752	1289.98	6.14446	173	3063	1278	1941	CASENT0785144	Mozambique
EX2804	Hypoponera_casc_mz18	PRJNA1196817	SAMN46185852	SRR32615837	PV930763	Dore et al. (2025)	7687607	2295	2808261	1223.64	5.49256	230	3618	1229	1911	CASENT0777939	Madagascar
EX2805	Hypoponera_casc_mz18	PRJNA1291805	SAMN50263900	SRR34830437	PX697341	This study.	6816039	2338	3256893	1393.03	6.22276	212	3302	1392	2143	CASENT0781232	Mozambique
EX2806	Hypoponera_casc_mz24	PRJNA1196817	SAMN46185853	SRR32615836	PV930764	Dore et al. (2025)	5153019	2336	3151197	1348.97	5.59141	241	2548	1359.5	2111	CASENT0782792	Mozambique
EX2807	Hypoponera_casc_mz25	PRJNA1196817	SAMN46185854	SRR32615835	PV930765	Dore et al. (2025)	5355551	2347	3141406	1338.48	6.19537	213	2942	1338	2081	CASENT0776398	Mozambique
EX2784	Hypoponera_cg01	PRJNA1291805	SAMN50263901	SRR34830436	PX697342	This study.	6742046	2310	2573552	1114.09	4.97818	243	2763	1106	1615	CASENT0275153	Congo
EX2822	Hypoponera_cn01	PRJNA1196817	SAMN46185855	SRR32615834	PV930766	Dore et al. (2025)	10585833	2303	2994098	1300.09	6.13858	235	4606	1295	2004	CASENT0188745	China
D2079	Hypoponera_coeca	PRJNA1196817	SAMN46185856	SRR32615833	PV930767	Dore et al. (2025)	3915494	1874	2821587	1505.65	8.50579	197	2893	1535.5	1711	CASENT0882086	Uganda
D2470	Hypoponera_comis	PRJNA1196817	SAMN46185857	SRR32615832	PV930768	Dore et al. (2025)	3699218	2299	2806065	1220.56	6.07201	216	2524	1223	1839	CASENT0250654	Tanzania
EX2753	Hypoponera_defessa	PRJNA1196817	SAMN46185858	SRR32615831	PV930769	Dore et al. (2025)	3832253	2379	2135507	897.649	4.00933	210	2450	888	617	CASENT0226566	Cameroon
EX3118	Hypoponera_dias01	PRJNA1291805	SAMN50263902	SRR34830435	PX697343	This study.	840989	2302	1162033	504.793	2.83975	207	1454	502.5	4	CASENT0650638	Brazil
EX3122	Hypoponera_dias02_1	PRJNA1291805	SAMN50263903	SRR34830434		This study.	1976931	2315	2764176	1194.03	6.31835	213	2746	1233	1795	CASENT0650642	Brazil
EX3114	Hypoponera_dias14	PRJNA1196817	SAMN46185861	SRR32615828		Dore et al. (2025)	587741	2313	1404693	607.304	3.52136	207	1660	615	25	CASENT0650633	Brazil
EX3049	Hypoponera_dias19_2	PRJNA1196817	SAMN46185863	SRR32615825	PV930773	Dore et al. (2025)	2748781	2317	3267044	1410.03	7.1106	213	3732	1435	2048	CASENT0650260	French Guiana
EX3119	Hypoponera_dias19_2	PRJNA1291805	SAMN50263904	SRR34830433	PX697344	This study.	2731985	2203	2919479	1325.23	6.92141	224	2766	1354	1875	CASENT0650639	Brazil
EX3124	Hypoponera_dias20	PRJNA1196817	SAMN46185864	SRR32615824	PV930774	Dore et al. (2025)	1734100	2212	1393852	630.132	3.67743	211	1776	625	48	CASENT0650648	Brazil
EX3120	Hypoponera_dias24	PRJNA1291805	SAMN50263905	SRR34830432		This study.	2439961	2228	2845490	1277.15	6.4264	211	3365	1308	1882	CASENT0650640	Brazil
EX3123	Hypoponera_dias25	PRJNA1196817	SAMN46185865	SRR32615823	PV930775	Dore et al. (2025)	2003065	2291	1531966	668.689	4.33577	209	3495	659	112	CASENT0650645	Brazil
EX3113	Hypoponera_dias27	PRJNA1196817	SAMN46185866	SRR32615822	PV930776	Dore et al. (2025)	1791781	2361	2689305	1139.05	5.93082	223	2765	1172	1736	CASENT0650632	Brazil
D2471	Hypoponera_dis	PRJNA1196817	SAMN46185867	SRR32615517	PV930777	Dore et al. (2025)	3979878	2300	2612546	1135.89	6.0863	128	2898	1118	1607	CASENT0250648	Tanzania
EX2292	Hypoponera_distinguenda	PRJNA1196817	SAMN46185868	SRR32615516		Dore et al. (2025)	1613948	2381	1863646	782.716	4.08144	235	2124	762	320	CASENT0649079	Costa Rica
EX2808	Hypoponera_dulcis	PRJNA1196817	SAMN46185869	SRR32615515	PV930778	Dore et al. (2025)	11436685	2272	3066503	1349.69	15.535	243	33119	1337.5	1984	CASENT0783280	Mozambique
EX2754	Hypoponera_dulcis	PRJNA1291805	SAMN50263908	SRR34830429	PX697345	This study.	3493497	2382	1997318	838.505	3.92274	221	2114	837.5	390	CASENT0401823	Central African Republic
EX2783	Hypoponera_dulcis	PRJNA1291805	SAMN50263906	SRR34830431	PX697338	This study.	6337671	2297	2928336	1274.85	6.33431	240	2869	1276	1917	CASENT0128475	Angola
EX2785	Hypoponera_dulcis	PRJNA1291805	SAMN50263907	SRR34830430	PX697465	This study.	6002340	2346	2357129	1004.74	4.85147	235	2224	996	1153	CASENT0356835	Uganda
EX3125	Hypoponera_eduardi	PRJNA1196817	SAMN46185859	SRR32615830	PV930770	Dore et al. (2025)	888941	2321	1089309	469.327	2.50638	209	1219	466	1	CASENT0650651	Brazil
MAMI0594	Hypoponera_eduardi	PRJNA1196817	SAMN46185870	SRR32615514	PV930779	Dore et al. (2025)	4220494	2406	2884143	1198.73	10.075	234	7546	1130	1565	CASENT0158872	Seychelles
D2864	Hypoponera_eduardi	PRJNA1196817	SAMN46185927	SRR32615818	PV930844	Dore et al. (2025)	1918345	2113	1160979	549.446	3.56144	209	3261	541	18	CASENT0886863	Dominican Republic
MAMI1437	Hypoponera_eduardi	PRJNA1125038	SAMN45152588	SRR32934303		Camacho et al. (2025)	4081565	2374	2560700	1078.64	9.87625	208	10544	1019	1246	CASENT0175220	Madagascar
MAMI0742	Hypoponera_ergatandria	PRJNA1125038	SAMN45152681	SRR32934281	PV930780	Camacho et al. (2025)	5278005	2374	3262452	1374.24	11.7167	105	6462	1298	1786	CASENT0261090	Madagascar
D2459	Hypoponera_ergatandria	PRJNA1291805	SAMN50263894	SRR34830556	PX697337	This study.	3927808	2244	3111662	1386.66	7.77429	212	3284	1389.5	1953	CASENT0888109	South Africa
EX2786	Hypoponera_ergatandria	PRJNA1291805	SAMN50263910	SRR34830632	PX697466	This study.	4315877	2319	2443090	1053.51	4.83327	248	2168	1061	1417	CASENT0356474	Uganda
EX2797	Hypoponera_ergatandria	PRJNA1291805	SAMN50263909	SRR34830428	PX697473	This study.	1671895	2349	1891539	805.253	3.76352	65	2038	817	290	CASENT0351350	Uganda
EX2802	Hypoponera_ergatandria	PRJNA1291805	SAMN50263911	SRR34830631	PX697340	This study.	5140819	2308	2799124	1212.79	5.41631	226	2520	1217	1883	CASENT0774326	Mozambique
MAMI0637	Hypoponera_ergatandria	PRJNA1125038	SAMN45152591	SRR32934662	PX697374	Camacho et al. (2025)	3698561	2307	2741770	1188.46	10.5275	102	10982	1132	1488	CASENT0148704	Madagascar
MAMI0638	Hypoponera_ergatandria	PRJNA1125038	SAMN45152592	SRR32934665		Camacho et al. (2025)	3795165	1950	2055832	1054.27	9.78278	235	4597	1002	982	CASENT0429614	Madagascar
MAMI1267	Hypoponera_ergatandria	PRJNA1125038	SAMN45152677	SRR32934282	PX697455	Camacho et al. (2025)	3641154	2370	3050884	1287.29	10.3008	230	4723	1230	1730	CASENT0160001	Madagascar
D2080	Hypoponera_eutrepta	PRJNA1196817	SAMN46185871	SRR32615513	PV930781	Dore et al. (2025)	4819414	2188	3080418	1407.87	7.78906	216	3091	1434	1917	CASENT0882074	Fiji
EX2769	Hypoponera_exigua	PRJNA1196817	SAMN46185872	SRR32615511	PV930782	Dore et al. (2025)	1279596	2391	1733685	725.088	3.44318	211	2221	735	92	CASENT0226547	Ethiopia
EX2791	Hypoponera_fatiga	PRJNA1196817	SAMN46185873	SRR32615510	PV930783	Dore et al. (2025)	8656563	2259	3100142	1372.35	7.18312	221	5032	1339	2030	CASENT0356532	Uganda
EX2768	Hypoponera_fatiga	PRJNA1291805	SAMN50263913	SRR34830629	PX697347	This study.	5932232	2366	1953532	825.669	3.97584	242	2086	809	357	CASENT0417324	Central African Republic
EX2792	Hypoponera_fatiga	PRJNA1291805	SAMN50263912	SRR34830630	PX697470	This study.	13670792	1815	2600638	1432.86	8.71119	241	6088	1403	1675	CASENT0356457	Uganda
EX3116	Hypoponera_foreli	PRJNA1196817	SAMN46185860	SRR32615829	PV930771	Dore et al. (2025)	3036873	2313	2929889	1266.71	6.60609	212	2854	1290	1908	CASENT0650635	Brazil
EX2285	Hypoponera_gracilicornis	PRJNA1196817	SAMN46185874	SRR32615509	PV930784	Dore et al. (2025)	2819108	2267	2031678	896.197	5.93095	206	4302	877	737	CASENT0649097	Costa Rica
D2468	Hypoponera_hawkesi	PRJNA1196817	SAMN46185875	SRR32615508	PV930785	Dore et al. (2025)	5863946	2289	2587141	1130.25	6.84999	58	3165	1086	1442	CASENT0250672	Tanzania
EX2756	Hypoponera_importuna	PRJNA1196817	SAMN46185876	SRR32615507	PV930786	Dore et al. (2025)	5681349	2348	2115895	901.148	3.86769	216	2273	894	600	CASENT0218473	Gabon
EX2757	Hypoponera_inaudax	PRJNA1196817	SAMN46185877	SRR32615506	PV930787	Dore et al. (2025)	2894338	2142	1677818	783.295	3.89876	217	2023	778	218	CASENT0192370	Gabon
MAMI0595	Hypoponera_indigens	PRJNA1125038	SAMN45152561	SRR32934456	PX697348	Camacho et al. (2025)	5801548	2414	3567909	1478.01	12.4241	230	6957	1369.5	1958	CASENT0145883	Comoros
EX2317	Hypoponera_inexorata	PRJNA1196817	SAMN46185878	SRR32615505	PV930788	Dore et al. (2025)	3226213	1769	1857207	1049.86	5.63486	158	2654	1015	942	CASENT0647598	Mexico
EX2815	Hypoponera_javana	PRJNA1196817	SAMN46185879	SRR32615504	PV930789	Dore et al. (2025)	4806219	2356	1815033	770.388	3.5619	217	2318	761	177	CASENT0919893	Indonesia
EX2782	Hypoponera_jeanneli	PRJNA1196817	SAMN46185880	SRR32615503	PV930790	Dore et al. (2025)	5743158	2339	3108699	1329.07	5.96332	229	3054	1328	2091	CASENT0128290	Angola
EX2758	Hypoponera_jeanneli	PRJNA1291805	SAMN50263914	SRR34830628	PX697349	This study.	6522334	2328	2792072	1199.34	5.99024	207	4523	1183	1874	CASENT0923394	Cameroon
MAMI0596	Hypoponera_johannae	PRJNA1125038	SAMN45152562	SRR32934455	PV930791	Camacho et al. (2025)	4098034	2409	2951927	1225.37	11.6794	230	9214	1130	1541	CASENT0132745	Mayotte
EX3033	Hypoponera_jtl002	PRJNA1196817	SAMN46185881	SRR32615502	PV930792	Dore et al. (2025)	3748549	2175	3073657	1413.18	7.81961	207	4475	1421	1904	CASENT0650256	Costa Rica
EX3034	Hypoponera_jtl003	PRJNA1196817	SAMN46185882	SRR32615963	PV930793	Dore et al. (2025)	3112045	2255	1824868	809.254	5.27751	215	4074	801	395	JTLC000002246	Costa Rica
EX3035	Hypoponera_jtl006	PRJNA1196817	SAMN46185883	SRR32615962	PV930794	Dore et al. (2025)	3970793	2273	3233660	1422.64	6.98749	212	3304	1469	2037	CASENT0650257	Costa Rica
EX3036	Hypoponera_jtl008	PRJNA1196817	SAMN46185884	SRR32615961	PV930795	Dore et al. (2025)	2835946	1997	1426905	714.524	4.52566	151	1791	712	167	CASENT0650254	Costa Rica
EX3128	Hypoponera_jtl010	PRJNA1196817	SAMN46185885	SRR32615960	PV930796	Dore et al. (2025)	1531395	2359	1306179	553.7	3.30127	189	1805	543	22	CASENT0650662	Costa Rica
EX3038	Hypoponera_jtl013	PRJNA1196817	SAMN46185886	SRR32615959	PV930797	Dore et al. (2025)	3003064	2335	3010009	1289.08	6.27987	217	3549	1310	1956	CASENT0637308	Costa Rica
EX3039	Hypoponera_jtl016	PRJNA1196817	SAMN46185887	SRR32615958	PV930798	Dore et al. (2025)	2501258	2316	3045494	1314.98	6.28186	207	2548	1351	1993	CASENT0648789	Costa Rica
EX3040	Hypoponera_jtl021	PRJNA1196817	SAMN46185888	SRR32615957	PV930799	Dore et al. (2025)	3260675	1438	1584968	1102.2	8.89009	135	2273	1132	935	CASENT0601668	Costa Rica
EX3028	Hypoponera_jtl022	PRJNA1196817	SAMN46185889	SRR32615956	PV930800	Dore et al. (2025)	3536928	2293	3221655	1405	7.18681	106	3916	1436	2003	CASENT0650248	Mexico
EX3029	Hypoponera_jtl023	PRJNA1196817	SAMN46185890	SRR32615955	PV930801	Dore et al. (2025)	2877126	2324	3047311	1311.24	7.0012	207	4226	1343	1952	CASENT0650214	Mexico
EX3030	Hypoponera_jtl024	PRJNA1291805	SAMN50263915	SRR34830627	PX697350	This study.	2696958	2276	3207145	1409.11	7.36673	207	3025	1442.5	2002	CASENT0650253	Mexico
EX3031	Hypoponera_jtl025	PRJNA1291805	SAMN50263916	SRR34830626	PX697351	This study.	3419425	2241	2982514	1330.89	7.4319	210	3088	1365	1874	CASENT0650228	Mexico
EX3043	Hypoponera_jtl026	PRJNA1196817	SAMN46185891	SRR32615954	PV930802	Dore et al. (2025)	3087204	1907	2361422	1238.29	8.76158	139	3238	1278	1454	CASENT0650271	French Guiana
EX3041	Hypoponera_jtl028	PRJNA1196817	SAMN46185892	SRR32615952	PV930803	Dore et al. (2025)	3007038	1422	1839503	1293.6	10.919	159	2862	1322	1120	CASENT0650268	French Guiana
EX3045	Hypoponera_jtl029	PRJNA1196817	SAMN46185893	SRR32615951	PV930804	Dore et al. (2025)	3005548	2302	3225384	1401.12	6.78065	58	2679	1441	2048	CASENT0650286	French Guiana
EX3047	Hypoponera_jtl031	PRJNA1196817	SAMN46185894	SRR32615950	PV930805	Dore et al. (2025)	2428464	2328	3145739	1351.26	6.75197	219	3700	1388.5	1998	CASENT0650289	French Guiana
EX3048	Hypoponera_jtl032	PRJNA1196817	SAMN46185895	SRR32615501	PV930806	Dore et al. (2025)	2252465	2265	3092045	1365.14	6.91564	210	2885	1399	1965	CASENT0650275	French Guiana
EX3042	Hypoponera_jtl034	PRJNA1196817	SAMN46185896	SRR32615500	PV930807	Dore et al. (2025)	2849855	2313	3011329	1301.91	6.94871	223	4227	1323	1915	CASENT0650270	French Guiana
EX3050	Hypoponera_jtl035	PRJNA1196817	SAMN46185897	SRR32615499	PV930808	Dore et al. (2025)	2872284	2337	3272041	1400.1	6.98555	222	3869	1422	2054	CASENT0650296	French Guiana
EX3051	Hypoponera_jtl036	PRJNA1196817	SAMN46185898	SRR32615498	PV930809	Dore et al. (2025)	2308704	2357	3191908	1354.22	6.05204	185	3045	1391	2098	CASENT0650303	Costa Rica
EX3052	Hypoponera_jtl037	PRJNA1196817	SAMN46185899	SRR32615497	PV930810	Dore et al. (2025)	3237043	2340	3272262	1398.4	6.22444	229	4479	1425	2125	CASENT0632480	Costa Rica
EX3032	Hypoponera_jtl038	PRJNA1196817	SAMN46185900	SRR32615496	PV930811	Dore et al. (2025)	3728427	2284	3246919	1421.59	7.73483	223	4138	1448.5	2019	CASENT0650231	Mexico
EX2759	Hypoponera_lepida	PRJNA1196817	SAMN46185901	SRR32615495	PV930812	Dore et al. (2025)	2567329	2392	1755150	733.758	3.52135	209	2566	728	126	CASENT0417283	Central African Republic
D2081	Hypoponera_leveillei	PRJNA1196817	SAMN46185902	SRR32615493	PV930813	Dore et al. (2025)	3775888	2248	3310088	1472.46	7.58387	214	2749	1500.5	2035	CASENT0882075	Venezuela
MAMI0598	Hypoponera_ludovicae	PRJNA1125038	SAMN45152563	SRR32934457	PV930814	Camacho et al. (2025)	6293323	2392	3998392	1671.57	17.0317	244	12303	1520	1978	CASENT0060629	Mauritius
EX2760	Hypoponera_meridia	PRJNA1196817	SAMN46185903	SRR32615492	PV930815	Dore et al. (2025)	3358169	2290	1368287	597.505	3.08853	188	1822	585	29	CASENT0395327	South Africa
MAMI0750	Hypoponera_mg001	PRJNA1125038	SAMN45152564	SRR32934454	PX697352	Camacho et al. (2025)	2921695	2322	1617319	696.52	5.03923	94	1922	672.5	226	CASENT0140168	Madagascar
MAMI0599	Hypoponera_mg002	PRJNA1125038	SAMN45152565	SRR32934555	PX697353	Camacho et al. (2025)	4900547	2330	4189127	1797.91	15.9026	228	8959	1641	2138	CASENT0788906	Madagascar
MAMI0600	Hypoponera_mg003	PRJNA1125038	SAMN45152566	SRR32934552	PX697354	Camacho et al. (2025)	3901224	2401	3066563	1277.2	9.9099	248	5460	1207	1749	CASENT0353451	Madagascar
MAMI0601	Hypoponera_mg004	PRJNA1125038	SAMN45152567	SRR32934551	PX697355	Camacho et al. (2025)	4314413	2419	2951499	1220.13	11.2463	254	8602	1117	1523	CASENT0061527	Madagascar
MAMI0602	Hypoponera_mg005	PRJNA1125038	SAMN45152568	SRR32934550	PX697356	Camacho et al. (2025)	2657524	2382	2323268	975.343	8.02854	228	5340	938	1006	CASENT0137576	Madagascar
MAMI0603	Hypoponera_mg006	PRJNA1125038	SAMN45152569	SRR32934554	PX697357	Camacho et al. (2025)	4508399	2392	3408301	1424.88	12.4324	233	8476	1325	1894	CASENT0230545	Madagascar
MAMI0751	Hypoponera_mg007	PRJNA1125038	SAMN45152570	SRR32934549	PV930816	Camacho et al. (2025)	4393803	2402	3278688	1364.98	10.602	146	6789	1286	1874	CASENT0243383	Madagascar
MAMI0604	Hypoponera_mg008	PRJNA1125038	SAMN45152571	SRR32934548	PX697358	Camacho et al. (2025)	5454565	2391	3697424	1546.39	13.0723	231	6455	1432	2022	CASENT0142596	Madagascar
MAMI0605	Hypoponera_mg009	PRJNA1125038	SAMN45152572	SRR32934545	PX697359	Camacho et al. (2025)	5145456	2413	2929676	1214.12	10.9747	198	7354	1115	1494	CASENT0140510	Madagascar
MAMI0606	Hypoponera_mg010	PRJNA1125038	SAMN45152573	SRR32934544	PX697360	Camacho et al. (2025)	4659495	2415	2720427	1126.47	9.28688	224	6076	1046	1334	CASENT0023880	Madagascar
MAMI1242	Hypoponera_mg011	PRJNA1125038	SAMN45152574	SRR32934546	PX697361	Camacho et al. (2025)	2875234	2367	2508476	1059.77	9.25424	233	6214	1002	1194	CASENT0041933	Madagascar
MAMI0607	Hypoponera_mg012	PRJNA1125038	SAMN45152575	SRR32934543	PX697362	Camacho et al. (2025)	6075856	2397	3572045	1490.21	13.8539	230	8620	1355	1872	CASENT0043916	Madagascar
MAMI1243	Hypoponera_mg012	PRJNA1125038	SAMN45152579	SRR32934306	PX697366	Camacho et al. (2025)	4867686	2375	3522651	1483.22	13.3313	231	5852	1349	1919	CASENT0043949	Madagascar
MAMI0608	Hypoponera_mg013	PRJNA1125038	SAMN45152576	SRR32934547	PX697363	Camacho et al. (2025)	4915569	2422	2842014	1173.42	9.9315	246	6987	1084	1457	CASENT0478682	Madagascar
MAMI0609	Hypoponera_mg014	PRJNA1125038	SAMN45152577	SRR32934542	PX697364	Camacho et al. (2025)	3990362	2394	3111524	1299.72	11.0746	233	5376	1219	1719	CASENT0291288	Madagascar
MAMI0610	Hypoponera_mg015	PRJNA1125038	SAMN45152578	SRR32934308	PX697365	Camacho et al. (2025)	5831181	2405	3867377	1608.06	15.4949	231	12253	1451	2051	CASENT0030891	Madagascar
MAMI0612	Hypoponera_mg018	PRJNA1125038	SAMN45153111	SRR32934305	PX697368	Camacho et al. (2025)	2479130	1846	1267277	686.499	6.69587	228	5404	665	184	CASENT0196821	Madagascar
MAMI0613	Hypoponera_mg019	PRJNA1125038	SAMN45152581	SRR32934310	PX697369	Camacho et al. (2025)	3726410	2399	2755849	1148.75	9.11262	233	6438	1089	1445	CASENT0370824	Madagascar
MAMI0614	Hypoponera_mg020	PRJNA1125038	SAMN45152582	SRR32934304	PX697370	Camacho et al. (2025)	4519456	2384	4036602	1693.21	14.9585	271	9038	1548.5	2133	CASENT0245229	Madagascar
MAMI0615	Hypoponera_mg021	PRJNA1125038	SAMN45152583	SRR32934300	PX697371	Camacho et al. (2025)	3619096	2413	2418015	1002.08	8.05588	228	5219	961	1082	CASENT0021258	Madagascar
MAMI1436	Hypoponera_mg022	PRJNA1125038	SAMN45152584	SRR32934301		Camacho et al. (2025)	9104991	2287	5983203	2616.18	27.7784	242	14306	2333	2206	CASENT0231462	Madagascar
MAMI0617	Hypoponera_mg023	PRJNA1125038	SAMN45152585	SRR32934299	PX697372	Camacho et al. (2025)	5056634	2364	3615399	1529.36	13.6682	170	7280	1418.5	1950	CASENT0373050	Madagascar
MAMI0635	Hypoponera_mg024	PRJNA1125038	SAMN45152586	SRR32934302	PV930817	Camacho et al. (2025)	2430995	1652	1336087	808.769	9.7967	215	10066	773.5	343	CASENT0175229	Madagascar
MAMI1244	Hypoponera_mg025	PRJNA1125038	SAMN45152588	SRR32934303	PV930818	Camacho et al. (2025)	2655221	2322	2318189	998.359	8.50942	229	5749	960	1027	CASENT0136564	Madagascar
MAMI0636	Hypoponera_mg026	PRJNA1125038	SAMN45152589	SRR32934663	PV930819	Camacho et al. (2025)	4884450	2374	1799711	758.092	7.44599	217	3949	694	418	CASENT0377978	Madagascar
MAMI1245	Hypoponera_mg027	PRJNA1125038	SAMN45152590	SRR32934664	PX697373	Camacho et al. (2025)	3009418	2380	2302778	967.554	7.86833	105	3967	909.5	897	CASENT0140546	Madagascar
MAMI0639	Hypoponera_mg030	PRJNA1125038	SAMN45152593	SRR32934661	PX697375	Camacho et al. (2025)	3698374	2406	2091718	869.376	6.70154	224	5809	832	659	CASENT0231538	Madagascar
MAMI0640	Hypoponera_mg031	PRJNA1125038	SAMN45152594	SRR32934666	PX697376	Camacho et al. (2025)	5272662	2415	3102470	1284.67	10.6497	236	5496	1210	1683	CASENT0123601	Madagascar
MAMI0641	Hypoponera_mg032	PRJNA1125038	SAMN45152595	SRR32934660	PX697377	Camacho et al. (2025)	4696088	2271	1631003	718.187	5.53264	212	3616	677	276	CASENT0196825	Madagascar
MAMI0642	Hypoponera_mg033	PRJNA1125038	SAMN45152596	SRR32934659	PX697378	Camacho et al. (2025)	4938777	2380	4297299	1805.59	15.6409	230	8935	1670	2165	CASENT0788421	Madagascar
MAMI0643	Hypoponera_mg034	PRJNA1125038	SAMN45152597	SRR32934656	PX697379	Camacho et al. (2025)	4886019	2401	3206057	1335.3	10.9683	177	5981	1271	1795	CASENT0231359	Madagascar
MAMI0644	Hypoponera_mg035	PRJNA1125038	SAMN45152598	SRR32934658	PX697380	Camacho et al. (2025)	3595759	2395	2912732	1216.17	10.5569	214	13756	1155	1624	CASENT0491178	Madagascar
MAMI0645	Hypoponera_mg036	PRJNA1125038	SAMN45152599	SRR32934655	PX697381	Camacho et al. (2025)	5017599	2415	1900268	786.86	6.61188	235	4638	731	456	CASENT0128653	Madagascar
MAMI0646	Hypoponera_mg037	PRJNA1125038	SAMN45152600	SRR32934651	PX697382	Camacho et al. (2025)	2053831	2358	1564168	663.345	5.14409	228	4542	643.5	162	CASENT0175216	Madagascar
MAMI1246	Hypoponera_mg038	PRJNA1125038	SAMN45152601	SRR32934652	PX697383	Camacho et al. (2025)	4876638	2391	3112922	1301.93	12.2117	223	9970	1189	1632	CASENT0705635	Madagascar
MAMI0647	Hypoponera_mg039	PRJNA1125038	SAMN45152602	SRR32934453	PX697384	Camacho et al. (2025)	4485428	2362	3425518	1450.26	11.6159	203	4975	1361	1932	CASENT0389975	Madagascar
MAMI0648	Hypoponera_mg040	PRJNA1125038	SAMN45152603	SRR32934653	PX697385	Camacho et al. (2025)	5005522	2409	3867538	1605.45	14.0437	266	10581	1489	2119	CASENT0375512	Madagascar
MAMI0649	Hypoponera_mg041	PRJNA1125038	SAMN45152604	SRR32934452	PX697386	Camacho et al. (2025)	3617405	2409	2986943	1239.91	10.1785	244	8742	1190	1682	CASENT0374105	Madagascar
MAMI0650	Hypoponera_mg042	PRJNA1125038	SAMN45152605	SRR32934654	PX697387	Camacho et al. (2025)	4740730	2397	3444121	1436.85	12.6386	230	9085	1337	1861	CASENT0369384	Madagascar
MAMI1247	Hypoponera_mg043	PRJNA1125038	SAMN45152606	SRR32934451	PX697388	Camacho et al. (2025)	6201733	2323	4657185	2004.81	19.5698	290	12319	1801	2181	CASENT0787773	Madagascar
MAMI0651	Hypoponera_mg044	PRJNA1125038	SAMN45152607	SRR32934447	PX697389	Camacho et al. (2025)	3509135	2368	2634424	1112.51	9.2056	228	5751	1048	1341	CASENT0369912	Madagascar
MAMI0652	Hypoponera_mg045	PRJNA1125038	SAMN45152608	SRR32934449	PX697390	Camacho et al. (2025)	4816565	2397	2963508	1236.34	10.5809	115	4102	1138	1554	CASENT0141835	Madagascar
MAMI0653	Hypoponera_mg046	PRJNA1125038	SAMN45152609	SRR32934446	PX697391	Camacho et al. (2025)	3586055	2386	3233669	1355.27	12.2253	232	8952	1268.5	1793	CASENT0378557	Madagascar
MAMI0654	Hypoponera_mg047	PRJNA1125038	SAMN45152610	SRR32934442	PX697392	Camacho et al. (2025)	4335362	2387	2975377	1246.49	9.96884	226	5460	1184	1691	CASENT0704818	Madagascar
MAMI0655	Hypoponera_mg048	PRJNA1125038	SAMN45152611	SRR32934443	PX697393	Camacho et al. (2025)	3841031	2381	3053360	1282.39	12.0394	231	13505	1206	1689	CASENT0376832	Madagascar
MAMI0656	Hypoponera_mg049	PRJNA1125038	SAMN45152612	SRR32934441	PX697394	Camacho et al. (2025)	4844143	2390	2914512	1219.46	9.89281	229	6097	1131	1539	CASENT0242077	Madagascar
MAMI0657	Hypoponera_mg050	PRJNA1125038	SAMN45152613	SRR32934444	PX697395	Camacho et al. (2025)	6472122	2357	2569110	1089.99	9.99676	238	5851	993	1162	CASENT0449369	Madagascar
MAMI0658	Hypoponera_mg051	PRJNA1125038	SAMN45152614	SRR32934541	PX697396	Camacho et al. (2025)	4250419	2371	3591428	1514.73	12.3129	244	5661	1435	1999	CASENT0785864	Madagascar
MAMI0754	Hypoponera_mg052	PRJNA1125038	SAMN45152615	SRR32934445		Camacho et al. (2025)	4237031	2372	3825430	1612.74	14.5461	236	10643	1508	2075	CASENT0291283	Madagascar
MAMI0659	Hypoponera_mg053	PRJNA1125038	SAMN45152616	SRR32934540	PX697397	Camacho et al. (2025)	6271453	2373	4471152	1884.18	16.4318	230	10259	1715	2210	CASENT0787700	Madagascar
MAMI0660	Hypoponera_mg054	PRJNA1125038	SAMN45152617	SRR32934536	PX697398	Camacho et al. (2025)	4727485	2378	2979911	1253.12	13.7045	255	21589	1158.5	1581	CASENT0043920	Madagascar
MAMI0661	Hypoponera_mg055	PRJNA1125038	SAMN45152618	SRR32934535	PX697399	Camacho et al. (2025)	5012252	2398	3627767	1512.83	13.3792	229	8447	1380.5	1975	CASENT0043170	Madagascar
MAMI0755	Hypoponera_mg056	PRJNA1125038	SAMN45152619	SRR32934537	PX697400	Camacho et al. (2025)	4323411	2395	3523057	1471.01	12.6623	240	11569	1393	1970	CASENT0786998	Madagascar
MAMI0662	Hypoponera_mg057	PRJNA1125038	SAMN45152620	SRR32934534	PX697401	Camacho et al. (2025)	3524094	2414	2188107	906.424	6.72071	230	3469	862	746	CASENT0068832	Madagascar
MAMI0756	Hypoponera_mg058	PRJNA1125038	SAMN45152621	SRR32934538	PX697402	Camacho et al. (2025)	5475590	2334	3738437	1601.73	13.8609	234	6638	1488	2020	CASENT0353472	Madagascar
MAMI0663	Hypoponera_mg059	PRJNA1125038	SAMN45152622	SRR32934533	PX697403	Camacho et al. (2025)	3065402	2390	2554312	1068.75	9.53968	230	5818	1001.5	1203	CASENT0196687	Madagascar
MAMI0664	Hypoponera_mg060	PRJNA1125038	SAMN45152623	SRR32934532	PX697404	Camacho et al. (2025)	3543135	2373	2560282	1078.92	8.87737	229	5499	1009	1219	CASENT0175084	Madagascar
MAMI0665	Hypoponera_mg061	PRJNA1125038	SAMN45152624	SRR32934529	PX697405	Camacho et al. (2025)	3456309	2373	2900019	1222.09	10.45	235	6262	1149	1551	CASENT0073361	Madagascar
MAMI0666	Hypoponera_mg062	PRJNA1125038	SAMN45152625	SRR32934528	PX697406	Camacho et al. (2025)	13501885	2066	9468475	4583	61.51	267	25596	3921.5	2049	CASENT0787796	Madagascar
MAMI0667	Hypoponera_mg063	PRJNA1125038	SAMN45152626	SRR32934530	PX697407	Camacho et al. (2025)	3694215	2348	2390462	1018.08	8.21018	238	4263	955	1042	CASENT0704950	Madagascar
MAMI0668	Hypoponera_mg064	PRJNA1125038	SAMN45152627	SRR32934531	PX697408	Camacho et al. (2025)	5758763	2332	3954469	1695.74	15.3449	230	10403	1569	2057	CASENT0787794	Madagascar
MAMI0669	Hypoponera_mg065	PRJNA1125038	SAMN45152628	SRR32934295	PX697409	Camacho et al. (2025)	3175157	2364	2721355	1151.17	9.83536	231	8131	1090	1455	CASENT0378173	Madagascar
MAMI0670	Hypoponera_mg066	PRJNA1125038	SAMN45152629	SRR32934291	PX697410	Camacho et al. (2025)	3710738	2387	3326194	1393.46	12.4174	92	10802	1298	1885	CASENT0389996	Madagascar
MAMI0757	Hypoponera_mg067	PRJNA1125038	SAMN45152630	SRR32934292	PX697411	Camacho et al. (2025)	5721668	2425	2841972	1171.95	9.35097	203	3765	1092	1450	CASENT0393474	Madagascar
MAMI0671	Hypoponera_mg068	PRJNA1125038	SAMN45152631	SRR32934290	PX697412	Camacho et al. (2025)	3940371	2374	3273418	1378.86	11.7835	234	8164	1299.5	1853	CASENT0304499	Madagascar
MAMI0672	Hypoponera_mg069	PRJNA1125038	SAMN45152632	SRR32934293	PX697413	Camacho et al. (2025)	5043406	2357	4041099	1714.51	15.4249	242	6484	1558	2098	CASENT0303305	Madagascar
MAMI0673	Hypoponera_mg070	PRJNA1125038	SAMN45152633	SRR32934289	PX697414	Camacho et al. (2025)	4501374	2329	3597628	1544.71	13.6224	244	9410	1445	1966	CASENT0304619	Madagascar
MAMI0719	Hypoponera_mg071	PRJNA1125038	SAMN45152634	SRR32934294	PX697415	Camacho et al. (2025)	5494436	2301	3501348	1521.66	14.5326	220	7132	1390	1846	CASENT0140023	Madagascar
MAMI1248	Hypoponera_mg072	PRJNA1125038	SAMN45152635	SRR32934288	PX697416	Camacho et al. (2025)	628347	1959	913128	466.119	3.86996	127	1820	440	19	CASENT0127848	Madagascar
MAMI0720	Hypoponera_mg073	PRJNA1125038	SAMN45152636	SRR32934284	PX697417	Camacho et al. (2025)	6426525	2310	2264229	980.186	10.3156	171	8266	891.5	911	CASENT0845617	Madagascar
MAMI0721	Hypoponera_mg074	PRJNA1125038	SAMN45152637	SRR32934283	PX697418	Camacho et al. (2025)	5091844	2261	2277536	1007.31	8.01594	232	3399	970	1041	CASENT0376259	Madagascar
MAMI0722	Hypoponera_mg076	PRJNA1125038	SAMN45152638	SRR32934286	PX697419	Camacho et al. (2025)	4467087	2378	3328176	1399.57	13.965	228	12385	1306	1842	CASENT0369113	Madagascar
MAMI0723	Hypoponera_mg077	PRJNA1125038	SAMN45152639	SRR32934650	PX697420	Camacho et al. (2025)	5507922	2376	4029421	1695.88	15.1856	236	9604	1555	2100	CASENT0275446	Madagascar
MAMI0724	Hypoponera_mg078	PRJNA1125038	SAMN45152640	SRR32934287	PX697421	Camacho et al. (2025)	3705038	2356	2839487	1205.22	10.262	233	7254	1136	1534	CASENT0393215	Madagascar
MAMI0725	Hypoponera_mg079	PRJNA1125038	SAMN45152641	SRR32934649	PX697422	Camacho et al. (2025)	4233530	2357	2696481	1144.03	9.33219	229	3939	1087	1397	CASENT0038139	Madagascar
MAMI0726	Hypoponera_mg081	PRJNA1125038	SAMN45152642	SRR32934648	PX697423	Camacho et al. (2025)	3714671	2371	1734727	731.644	5.48838	229	3261	696	302	CASENT0196880	Madagascar
MAMI0727	Hypoponera_mg082	PRJNA1125038	SAMN45152643	SRR32934645	PX697424	Camacho et al. (2025)	6923002	2407	3545148	1472.85	15.486	221	14072	1319	1825	CASENT0139558	Madagascar
MAMI0728	Hypoponera_mg083	PRJNA1125038	SAMN45152644	SRR32934644	PX697425	Camacho et al. (2025)	7334927	2301	3405030	1479.8	14.3082	219	6238	1355	1750	CASENT0370127	Madagascar
MAMI0729	Hypoponera_mg084	PRJNA1125038	SAMN45152645	SRR32934646	PX697426	Camacho et al. (2025)	2630911	2343	1637569	698.92	4.91336	228	2046	676	229	CASENT0374174	Madagascar
MAMI1249	Hypoponera_mg085	PRJNA1125038	SAMN45152646	SRR32934643	PX697427	Camacho et al. (2025)	1693501	2293	1512376	659.562	5.91555	229	7708	630	179	CASENT0196785	Madagascar
MAMI0730	Hypoponera_mg086	PRJNA1125038	SAMN45152647	SRR32934642	PX697428	Camacho et al. (2025)	5357390	2422	2340005	966.146	7.81811	230	3047	896	922	CASENT0053903	Madagascar
MAMI0731	Hypoponera_mg087	PRJNA1125038	SAMN45152648	SRR32934641	PX697429	Camacho et al. (2025)	5898877	2384	3889851	1631.65	14.9872	236	11604	1502	2025	CASENT0135109	Madagascar
MAMI0732	Hypoponera_mg088	PRJNA1125038	SAMN45152649	SRR32934638	PX697430	Camacho et al. (2025)	3697836	2399	3137279	1307.74	11.9066	233	9096	1226	1767	CASENT0719658	Madagascar
MAMI0733	Hypoponera_mg089	PRJNA1125038	SAMN45152650	SRR32934637	PX697431	Camacho et al. (2025)	3402505	2337	2964116	1268.34	11.4948	236	12287	1211	1668	CASENT0719572	Madagascar
MAMI1250	Hypoponera_mg090	PRJNA1125038	SAMN45152651	SRR32934639	PX697432	Camacho et al. (2025)	2056092	2271	1426523	628.148	4.9533	186	3697	604	141	CASENT0127797	Madagascar
MAMI1251	Hypoponera_mg091	PRJNA1125038	SAMN45152652	SRR32934440	PX697433	Camacho et al. (2025)	6852230	2360	4478973	1897.87	19.756	216	13440	1702	2120	CASENT0494772	Madagascar
MAMI0734	Hypoponera_mg092	PRJNA1125038	SAMN45152653	SRR32934640	PX697434	Camacho et al. (2025)	6234489	2375	3109586	1309.3	12.7608	235	10843	1193	1650	CASENT0139564	Madagascar
MAMI0735	Hypoponera_mg093	PRJNA1125038	SAMN45152654	SRR32934439	PX697435	Camacho et al. (2025)	5908995	2350	4081169	1736.67	15.7668	240	7457	1601	2075	CASENT0231355	Madagascar
MAMI1252	Hypoponera_mg094	PRJNA1125038	SAMN45152655	SRR32934435		Camacho et al. (2025)	5048149	2375	3472006	1461.9	14.0318	240	11356	1341	1837	CASENT0175080	Madagascar
MAMI1253	Hypoponera_mg095	PRJNA1125038	SAMN45152656	SRR32934436		Camacho et al. (2025)	6351090	2396	4156405	1734.73	16.6122	240	7294	1568.5	2069	CASENT0196797	Madagascar
MAMI0736	Hypoponera_mg096	PRJNA1125038	SAMN45152657	SRR32934437	PX697436	Camacho et al. (2025)	4662623	2392	3339033	1395.92	11.4786	236	6436	1318.5	1900	CASENT0704490	Madagascar
MAMI0737	Hypoponera_mg097	PRJNA1125038	SAMN45152658	SRR32934433	PX697437	Camacho et al. (2025)	5243827	2367	3116124	1316.49	13.1456	236	10146	1201	1628	CASENT0140509	Madagascar
MAMI0738	Hypoponera_mg098	PRJNA1125038	SAMN45152659	SRR32934438	PX697438	Camacho et al. (2025)	4420625	2301	2386625	1037.21	8.68659	229	6782	974	1069	CASENT0242078	Madagascar
MAMI0739	Hypoponera_mg099	PRJNA1125038	SAMN45152660	SRR32934432	PX697439	Camacho et al. (2025)	4145824	2388	2266331	949.05	7.58617	233	6006	905	905	CASENT0068716	Madagascar
MAMI1254	Hypoponera_mg100	PRJNA1125038	SAMN45152661	SRR32934428	PX697440	Camacho et al. (2025)	8185440	2337	5483801	2346.51	23.233	301	11510	2083	2225	CASENT0049041	Madagascar
MAMI1255	Hypoponera_mg101	PRJNA1125038	SAMN45152662	SRR32934429	PX697441	Camacho et al. (2025)	3510800	2382	3174743	1332.81	11.8549	230	7970	1241	1745	CASENT0038155	Madagascar
MAMI1256	Hypoponera_mg102	PRJNA1125038	SAMN45152663	SRR32934427	PX697442	Camacho et al. (2025)	4411784	2336	1987643	850.875	8.33517	191	8241	796	589	CASENT0072656	Madagascar
MAMI1257	Hypoponera_mg103	PRJNA1125038	SAMN45152664	SRR32934430	PX697443	Camacho et al. (2025)	2750722	2363	1634697	691.789	5.11275	229	3062	661	215	CASENT0108560	Madagascar
MAMI1258	Hypoponera_mg104	PRJNA1125038	SAMN45152665	SRR32934527	PX697444	Camacho et al. (2025)	6528158	2370	4214777	1778.39	17.9119	229	13607	1600	2082	CASENT0123573	Madagascar
MAMI1259	Hypoponera_mg105	PRJNA1125038	SAMN45152666	SRR32934431	PX697445	Camacho et al. (2025)	3613940	2363	2856717	1208.94	10.6091	228	7306	1143	1553	CASENT0141907	Madagascar
MAMI1203	Hypoponera_mg106	PRJNA1125038	SAMN45152667	SRR32934525	PX697446	Camacho et al. (2025)	8010112	2359	3856784	1634.92	17.201	110	8386	1429	1897	CASENT0140702	Madagascar
MAMI1260	Hypoponera_mg107	PRJNA1125038	SAMN45152668	SRR32934522	PX697447	Camacho et al. (2025)	4997157	2406	3677098	1528.3	14.5427	231	12055	1381.5	1948	CASENT0141974	Madagascar
MAMI1261	Hypoponera_mg108	PRJNA1125038	SAMN45152669	SRR32934521	PX697448	Camacho et al. (2025)	4636959	2367	3527267	1490.18	13.8691	229	11421	1383	1937	CASENT0162527	Madagascar
MAMI0740	Hypoponera_mg109	PRJNA1125038	SAMN45152670	SRR32934523	PX697449	Camacho et al. (2025)	5321968	2369	3747956	1582.08	14.1478	205	8400	1451	2008	CASENT0164101	Madagascar
MAMI1438	Hypoponera_mg110	PRJNA1125038	SAMN45152671	SRR32934718		Camacho et al. (2025)	3162497	2375	3275689	1379.24	11.0696	238	5414	1321	1893	CASENT0162189	Madagascar
MAMI1262	Hypoponera_mg111	PRJNA1125038	SAMN45152672	SRR32934524	PX697450	Camacho et al. (2025)	5170717	2368	3257989	1375.84	12.6962	233	9908	1282.5	1784	CASENT0164125	Madagascar
MAMI1263	Hypoponera_mg112	PRJNA1125038	SAMN45152673	SRR32934717	PX697451	Camacho et al. (2025)	8094222	2340	5077583	2169.91	22.4715	242	12324	1936	2178	CASENT0164110	Madagascar
MAMI1264	Hypoponera_mg113	PRJNA1125038	SAMN45152674	SRR32934713	PX697452	Camacho et al. (2025)	6987840	2381	3599085	1511.59	13.3886	239	6278	1402	1946	CASENT0163911	Madagascar
MAMI1265	Hypoponera_mg114	PRJNA1125038	SAMN45152675	SRR32934714	PX697453	Camacho et al. (2025)	4260685	2375	2870132	1208.48	10.8387	210	5351	1120	1504	CASENT0164147	Madagascar
MAMI1266	Hypoponera_mg115	PRJNA1125038	SAMN45152676	SRR32934712	PX697454	Camacho et al. (2025)	4751520	2373	3177829	1339.16	11.9929	229	6355	1233	1723	CASENT0163965	Madagascar
MAMI1268	Hypoponera_mg117	PRJNA1125038	SAMN45152678	SRR32934716	PV930820	Camacho et al. (2025)	3481999	2372	2706913	1141.19	9.55608	230	5776	1060	1357	CASENT0164368	Madagascar
EX3073	Hypoponera_mj_fogo07	PRJNA1196817	SAMN46185904	SRR32615491	PV930821	Dore et al. (2025)	2798727	2252	2619510	1163.19	6.0235	200	2374	1171.5	1693	CASENT0650370	Papua New Guinea
EX3071	Hypoponera_mj_mad02	PRJNA1196817	SAMN46185905	SRR32615490	PV930822	Dore et al. (2025)	3514163	2317	3313601	1430.13	7.49448	259	6476	1460	2061	CASENT0650368	Papua New Guinea
EX3072	Hypoponera_mj_weam01	PRJNA1196817	SAMN46185906	SRR32615489	PV930823	Dore et al. (2025)	2512798	2367	2907142	1228.2	5.71166	208	2510	1259	1923	CASENT0650369	Papua New Guinea
EX2823	Hypoponera_mm01	PRJNA1291805	SAMN50263917	SRR34830625		This study.	3402919	2399	1810625	754.742	3.91273	222	4221	752	156	CASENT0097234	Myanmar
EX2798	Hypoponera_molesta	PRJNA1196817	SAMN46185907	SRR32615488	PV930824	Dore et al. (2025)	5446203	2366	2755780	1164.74	5.40039	209	3229	1163	1806	CASENT0361603	Uganda
EX2761	Hypoponera_molesta	PRJNA1291805	SAMN50263918	SRR34830624	PX697456	This study.	3518230	2376	1790248	753.471	3.7543	208	2966	743.5	165	CASENT0218487	Gabon
D2085	Hypoponera_monticola	PRJNA1196817	SAMN46185908	SRR32615487	PV930825	Dore et al. (2025)	3428666	2067	3261691	1577.98	8.92275	232	4252	1617	1901	CASENT0270526	Fiji
EX2776	Hypoponera_my13	PRJNA1196817	SAMN46185909	SRR32615486	PV930826	Dore et al. (2025)	5405176	2339	2572702	1099.92	5.10498	197	3434	1096	1586	CASENT0391772	Malaysia
EX2762	Hypoponera_natalensis	PRJNA1196817	SAMN46185910	SRR32615709	PV930827	Dore et al. (2025)	5436665	2351	2321865	987.607	4.62353	246	2123	982	1087	CASENT0923395	South Africa
EX1578	Hypoponera_nitidula	PRJNA360290	SAMN06208910	SRR5150651	PV930828	Branstetter, Longino et al. (2017)	2965982	2400	3053122	1272.13	8.14088	209	4533	1262	1874	CASENT0618228	Honduras
EX2763	Hypoponera_occidentalis	PRJNA1196817	SAMN46185911	SRR32615708	PV930829	Dore et al. (2025)	3406809	2380	1961513	824.165	4.17393	207	5312	820	318	CASENT0218493	Gabon
EX2764	Hypoponera_odiosa	PRJNA1196817	SAMN46185912	SRR32615706	PV930830	Dore et al. (2025)	4216172	2363	1629276	689.495	3.31967	164	2864	680	74	CASENT0226623	Cameroon
EX2316	Hypoponera_opaciceps	PRJNA1196817	SAMN46185913	SRR32615705	PV930831	Dore et al. (2025)	1421613	2187	1908406	872.614	3.84409	222	2429	879	378	CASENT0647095	Costa Rica
EX3127	Hypoponera_opaciceps	PRJNA1291805	SAMN50263919	SRR34830623		This study.	1566243	2292	1447799	631.675	3.58274	207	1833	629	49	CASENT0650656	Brazil
D2572	Hypoponera_opaciceps_nr1	PRJNA1196817	SAMN46185914	SRR32615704	PV930832	Dore et al. (2025)	2466418	2336	2893149	1238.51	6.32352	214	2908	1255	1875	CASENT0886661	United States
D2082	Hypoponera_opaciceps_nr1	PRJNA1291805	SAMN50263920	SRR34830621		This study.	6272878	2204	3215319	1458.86	8.04934	212	2944	1473	1970	CASENT0882110	United States
D2862	Hypoponera_opaciceps_nr2	PRJNA1196817	SAMN46185915	SRR32615703	PV930833	Dore et al. (2025)	3191805	2219	3354142	1511.56	7.5349	238	4299	1557	2032	CASENT0886861	United States
D2571	Hypoponera_opaciceps_nr2	PRJNA1291805	SAMN50263897	SRR34830441		This study.	1551721	2355	1394183	592.01	3.51807	208	1646	587	36	CASENT0886660	Mexico
D2087	Hypoponera_opaciceps_nr2	PRJNA1291805	SAMN50263921	SRR34830620		This study.	3295965	2291	3109140	1357.11	7.28321	217	3011	1371	1964	CASENT0882112	United States
D2867	Hypoponera_opaciceps_nr2	PRJNA1291805	SAMN50263922	SRR34830619		This study.	3817190	2315	2382307	1029.07	5.63841	228	2256	1032	1278	CASENT0886866	United States
D2573	Hypoponera_opaciceps_nr3	PRJNA1196817	SAMN46185916	SRR32615702	PV930834	Dore et al. (2025)	2832905	2323	2822185	1214.89	6.22228	232	2602	1225	1817	CASENT0886662	United States
D2863	Hypoponera_opaciceps_nr3	PRJNA1291805	SAMN50263923	SRR34830618	PX697458	This study.	3138280	2139	2114363	988.482	5.5776	221	2777	991	1049	CASENT0886862	Mexico
EX3121	Hypoponera_opaciceps_pampana	PRJNA1196817	SAMN46185862	SRR32615826	PV930772	Dore et al. (2025)	2902638	2315	3223460	1392.42	6.98765	229	3630	1430	2019	CASENT0650641	Brazil
D2868	Hypoponera_opaciceps_pampana	PRJNA1291805	SAMN50263925	SRR34830616		This study.	3794145	2302	1637066	711.149	4.35795	174	2085	690.5	192	CASENT0886867	Argentina
EX2819	Hypoponera_opacior	PRJNA1196817	SAMN46185948	SRR32615683	PV930902	Dore et al. (2025)	5771381	2282	3385640	1483.63	6.95983	224	3374	1505.5	2105	CASENT0766197	Saint Vincent and the Grenadines
EX3046	Hypoponera_opacior	PRJNA1291805	SAMN50263940	SRR34830551		This study.	2557623	2277	3025354	1328.66	7.29863	223	4096	1361	1923	CASENT0650262	French Guiana
EX2281	Hypoponera_parva	PRJNA1196817	SAMN46185917	SRR32615701		Dore et al. (2025)	2573825	2340	2012421	860.009	5.04898	212	2014	851	611	CASENT0635099	Costa Rica
D2464	Hypoponera_perparva	PRJNA1196817	SAMN46185918	SRR32615700	PV930835	Dore et al. (2025)	3027492	2376	2373150	998.801	5.57263	211	3021	987	1137	CASENT0250674	Tanzania
EX2765	Hypoponera_producta	PRJNA1196817	SAMN46185919	SRR32615699	PV930836	Dore et al. (2025)	3291953	2391	1533447	641.341	3.25594	209	1726	634	49	CASENT0226631	Gabon
EX3070	Hypoponera_pruinosa	PRJNA1196817	SAMN46185920	SRR32615698	PV930837	Dore et al. (2025)	2856227	2341	3066377	1309.86	6.78841	215	2475	1351	1967	CASENT0650367	Papua New Guinea
D2083	Hypoponera_pruinosa	PRJNA1291805	SAMN50263924	SRR34830617		This study.	2622049	2298	2026596	881.896	5.28981	211	3158	874	668	CASENT0882071	Australia
D2591	Hypoponera_psw_au01	PRJNA1196817	SAMN46185921	SRR32615697	PV930838	Dore et al. (2025)	3291362	1571	1922674	1223.85	7.62287	209	2695	1246	1242	CASENT0886680	Australia
D2618	Hypoponera_psw_au02	PRJNA1196817	SAMN46185922	SRR32615695	PV930839	Dore et al. (2025)	3361942	1412	1285624	910.499	6.12991	214	2691	916	465	CASENT0886707	Australia
D2595	Hypoponera_psw_au05	PRJNA1196817	SAMN46185923	SRR32615694	PV930840	Dore et al. (2025)	1607387	2355	1145109	486.246	2.77709	209	1535	477	6	CASENT0886684	Australia
D2596	Hypoponera_psw_au06	PRJNA1196817	SAMN46185924	SRR32615821	PV930841	Dore et al. (2025)	4191279	1777	1586431	892.758	6.67588	125	2489	864	556	CASENT0886685	Australia
D2574	Hypoponera_psw_cn01	PRJNA1196817	SAMN46185925	SRR32615820	PV930842	Dore et al. (2025)	2378178	2254	2962106	1314.16	7.08114	211	3466	1347.5	1884	CASENT0886663	China
D2870	Hypoponera_psw_cu01	PRJNA1196817	SAMN46185926	SRR32615819	PV930843	Dore et al. (2025)	3795690	2283	3248423	1422.87	7.21325	218	3008	1447	2033	CASENT0886869	Cuba
D2865	Hypoponera_psw_do02	PRJNA1196817	SAMN46185928	SRR32615817	PV930845	Dore et al. (2025)	3347870	2354	1947500	827.315	4.45637	207	2261	823	463	CASENT0886864	Dominican Republic
D2866	Hypoponera_psw_do03	PRJNA1196817	SAMN46185929	SRR32615816	PV930846	Dore et al. (2025)	3734316	2271	1844911	812.378	4.35336	207	2194	811	363	CASENT0886865	Dominican Republic
D2869	Hypoponera_psw_hn01	PRJNA1291805	SAMN50263926	SRR34830615	PX697457	This study.	2635343	2308	3260823	1412.83	7.56279	217	10285	1432.5	2079	CASENT0886868	Honduras
D2575	Hypoponera_psw_my01	PRJNA1196817	SAMN46185930	SRR32615815	PV930847	Dore et al. (2025)	2193321	2292	3347303	1460.43	7.21707	211	3624	1501.5	2069	CASENT0886664	Malaysia
D2577	Hypoponera_psw_my05	PRJNA1196817	SAMN46185931	SRR32615814	PV930848	Dore et al. (2025)	1951080	1835	2556190	1393.02	9.1826	210	6790	1427	1572	CASENT0886666	Malaysia
D2578	Hypoponera_psw_my06	PRJNA1196817	SAMN46185932	SRR32615812	PV930849	Dore et al. (2025)	1687209	2310	1914111	828.619	4.82159	213	2147	837	516	CASENT0886667	Malaysia
D2579	Hypoponera_psw_my07	PRJNA1291805	SAMN50263927	SRR34830614		This study.	1917662	576	600186	1041.99	16.1856	226	2496	1080.5	321	CASENT0886668	Malaysia
D2580	Hypoponera_psw_my08	PRJNA1291805	SAMN50263928	SRR34830613	PX697459	This study.	3307986	821	784426	955.452	9.34275	214	1961	962	358	CASENT0886669	Malaysia
D2582	Hypoponera_psw_my10	PRJNA1196817	SAMN46185933	SRR32615811	PV930850	Dore et al. (2025)	2251005	1015	1122052	1105.47	10.3922	207	2483	1135	670	CASENT0886671	Malaysia
D2583	Hypoponera_psw_my11	PRJNA1291805	SAMN50263929	SRR34830612	PX697460	This study.	2919224	767	862077	1123.96	12.4716	211	2407	1169	513	CASENT0886672	Malaysia
D2584	Hypoponera_psw_my12	PRJNA1196817	SAMN46185934	SRR32615810	PV930851	Dore et al. (2025)	3605327	2122	2191452	1032.73	5.65625	209	3313	1017	1132	CASENT0886673	Malaysia
D2585	Hypoponera_psw_my16	PRJNA1196817	SAMN46185935	SRR32615809	PV930852	Dore et al. (2025)	4087717	2266	2259601	997.176	5.3454	190	2264	976	1057	CASENT0886674	Malaysia
D2586	Hypoponera_psw_pe01	PRJNA1196817	SAMN46185936	SRR32615808	PV930853	Dore et al. (2025)	2788633	2178	2299772	1055.91	5.84277	178	4713	1050.5	1266	CASENT0886675	Peru
D2587	Hypoponera_psw_pe03	PRJNA1196817	SAMN46185937	SRR32615807	PV930854	Dore et al. (2025)	2941566	2320	2499499	1077.37	5.26577	234	2537	1062	1426	CASENT0886676	Peru
D2589	Hypoponera_psw_pe07	PRJNA1196817	SAMN46185938	SRR32615806	PV930855	Dore et al. (2025)	2396800	1841	2627602	1427.27	8.27431	209	3607	1469	1649	CASENT0886678	Peru
D2590	Hypoponera_psw_pe08	PRJNA1196817	SAMN46185939	SRR32615693	PV930856	Dore et al. (2025)	1774185	2353	2198802	934.467	4.95013	178	4584	951	961	CASENT0886679	Peru
D3612	Hypoponera_punctatissima	PRJNA1291805	SAMN50263930	SRR34830610	PX697461	This study.	6003097	2323	2456754	1057.58	6.93567	218	3405	1006	1190	CASENT0884378	United States
D3621	Hypoponera_punctatissima	PRJNA1291805	SAMN50263931	SRR34830609	PX697462	This study.	4868961	2363	1830308	774.57	5.666	213	1991	735	434	CASENT0884388	United States
D2466	Hypoponera_ragusai	PRJNA1196817	SAMN46185940	SRR32615692	PV930857	Dore et al. (2025)	2558594	2107	3056702	1450.74	7.89043	219	3334	1490	1887	CASENT0818943	South Africa
D2084	Hypoponera_ragusai	PRJNA1291805	SAMN50263932	SRR34830608	PX697346	This study.	4672865	2186	3168418	1449.41	8.36471	219	4089	1458.5	1943	CASENT0882113	United States
MAMI0611	Hypoponera_ragusai	PRJNA1125038	SAMN45152580	SRR32934309	PX697367	Camacho et al. (2025)	3665005	2387	2679205	1122.42	11.0769	221	12719	1065	1365	CASENT0700999	Madagascar
MAMI0743	Hypoponera_sakalava	PRJNA1125038	SAMN45152683	SRR32934280	PV930858	Camacho et al. (2025)	5324112	2369	2638163	1113.62	8.89905	230	6055	1069	1368	CASENT0243030	Madagascar
MAMI1433	Hypoponera_sb_mano	PRJNA1125038	SAMN45152684	SRR32934278	PV930859	Camacho et al. (2025)	3152265	2370	2225166	938.889	8.23617	229	6477	889	809	CASENT0073084	Madagascar
MAMI1404	Hypoponera_sc_akir	PRJNA1125038	SAMN45152685	SRR32934277	PV930860	Camacho et al. (2025)	9349430	2302	6144871	2669.36	30.5087	171	14715	2293.5	2234	CASENT0038522	Madagascar
MAMI1405	Hypoponera_sc_amba	PRJNA1125038	SAMN45152686	SRR32934279	PV930861	Camacho et al. (2025)	2086790	2328	2361529	1014.4	8.29728	205	4236	970	1058	CASENT0162511	Madagascar
MAMI1406	Hypoponera_sc_ambo	PRJNA1125038	SAMN45152687	SRR32934276	PV930862	Camacho et al. (2025)	4220010	2378	3429558	1442.2	12.7417	241	10015	1316	1959	CASENT0167156	Madagascar
MAMI1407	Hypoponera_sc_ampa	PRJNA1125038	SAMN45152688	SRR32934272	PV930863	Camacho et al. (2025)	8385437	2311	5613743	2429.14	25.431	231	13674	2175	2216	CASENT0153158	Madagascar
MAMI1408	Hypoponera_sc_anda	PRJNA1125038	SAMN45152689	SRR32934273	PV930864	Camacho et al. (2025)	9797497	2264	6459042	2852.93	32.7864	297	12353	2493.5	2208	CASENT0044796	Madagascar
MAMI1409	Hypoponera_sc_ando	PRJNA1125038	SAMN45152690	SRR32934274	PV930865	Camacho et al. (2025)	6823697	2378	4170230	1753.67	17.2823	130	10741	1572.5	2096	CASENT0478640	Madagascar
MAMI1410	Hypoponera_sc_andr	PRJNA1125038	SAMN45152691	SRR32934270	PV930866	Camacho et al. (2025)	2635661	2387	2436464	1020.72	8.1167	230	5246	969	1101	CASENT0196789	Madagascar
MAMI1411	Hypoponera_sc_anja	PRJNA1125038	SAMN45152692	SRR32934275	PV930867	Camacho et al. (2025)	3250372	2387	2757144	1155.07	10.1314	230	10837	1085	1444	CASENT0196828	Madagascar
MAMI1412	Hypoponera_sc_anka	PRJNA1125038	SAMN45152693	SRR32934636	PV930868	Camacho et al. (2025)	5104635	2377	2954797	1243.08	11.3469	87	5740	1132	1534	CASENT0440209	Madagascar
MAMI1413	Hypoponera_sc_anos	PRJNA1125038	SAMN45152694	SRR32934632	PV930869	Camacho et al. (2025)	7186620	2366	4931085	2084.14	22.3401	249	16731	1823.5	2208	CASENT0393486	Madagascar
MAMI1414	Hypoponera_sc_ant	PRJNA1125038	SAMN45152695	SRR32934633	PV930870	Camacho et al. (2025)	902779	2187	1091162	498.931	3.78081	219	3277	483	23	CASENT0872735	Madagascar
MAMI1415	Hypoponera_sc_anta	PRJNA1125038	SAMN45152696	SRR32934631	PV930871	Camacho et al. (2025)	4705439	2398	2928725	1221.32	10.98	232	6611	1113.5	1519	CASENT0201507	Madagascar
MAMI1417	Hypoponera_sc_befa	PRJNA1125038	SAMN45152697	SRR32934634	PV930872	Camacho et al. (2025)	7034477	2314	5630754	2433.34	25.4	298	14301	2165	2237	CASENT0150655	Madagascar
MAMI1418	Hypoponera_sc_befi	PRJNA1125038	SAMN45152698	SRR32934630	PV930873	Camacho et al. (2025)	1767732	2255	1609574	713.78	6.23389	213	7261	696	239	CASENT0872733	Madagascar
MAMI1419	Hypoponera_sc_beka	PRJNA1125038	SAMN45152699	SRR32934635	PV930874	Camacho et al. (2025)	3706854	2397	3130298	1305.92	12.8517	229	14352	1210	1724	CASENT0043921	Madagascar
MAMI1420	Hypoponera_sc_bema	PRJNA1125038	SAMN45152700	SRR32934625	PV930875	Camacho et al. (2025)	5526701	2380	4009052	1684.48	15.8949	170	10780	1522	2092	CASENT0719625	Madagascar
MAMI1421	Hypoponera_sc_bere	PRJNA1125038	SAMN45152701	SRR32934626	PV930876	Camacho et al. (2025)	3073625	2401	2776822	1156.53	9.676	173	5541	1094	1458	CASENT0015692	Madagascar
MAMI1422	Hypoponera_sc_beta	PRJNA1125038	SAMN45152702	SRR32934624	PV930877	Camacho et al. (2025)	3289620	2384	3003619	1259.91	11.9251	228	13046	1170	1680	CASENT0068657	Madagascar
MAMI1423	Hypoponera_sc_bina	PRJNA1125038	SAMN45152703	SRR32934627	PV930878	Camacho et al. (2025)	4141373	2369	3085424	1302.42	10.6177	244	5671	1225	1743	CASENT0043098	Madagascar
MAMI1424	Hypoponera_sc_galo	PRJNA1125038	SAMN45152704	SRR32934623	PV930879	Camacho et al. (2025)	3629729	2383	3400105	1426.82	12.3546	240	9971	1339	1910	CASENT0373049	Madagascar
MAMI1425	Hypoponera_sc_isa	PRJNA1125038	SAMN45152705	SRR32934628	PV930880	Camacho et al. (2025)	6895506	2380	3885203	1632.44	18.651	229	18067	1443	1988	CASENT0036121	Madagascar
MAMI1426	Hypoponera_sc_ivoh	PRJNA1125038	SAMN45152706	SRR32934426	PV930881	Camacho et al. (2025)	1291714	2289	1667957	728.684	5.81218	213	5253	713	261	CASENT0872734	Madagascar
MAMI1427	Hypoponera_sc_mah	PRJNA1125038	SAMN45152707	SRR32934425	PV930882	Camacho et al. (2025)	1586926	2237	1406563	628.772	4.83867	228	2723	617	117	CASENT0072657	Madagascar
MAMI1428	Hypoponera_sc_maha	PRJNA1125038	SAMN45152708	SRR32934423	PV930883	Camacho et al. (2025)	4266442	2403	2327751	968.685	9.96567	230	11040	888	857	CASENT0465083	Madagascar
MAMI1429	Hypoponera_sc_maham	PRJNA1125038	SAMN45152709	SRR32934422	PV930884	Camacho et al. (2025)	2725661	2389	2659656	1113.29	10.6362	134	11904	1052	1352	CASENT0478681	Madagascar
MAMI1430	Hypoponera_sc_maka	PRJNA1125038	SAMN45152710	SRR32934420	PV930885	Camacho et al. (2025)	4031005	2348	3775473	1607.95	14.34	229	8119	1496.5	2034	CASENT0210683	Madagascar
MAMI1431	Hypoponera_sc_maki	PRJNA1125038	SAMN45152711	SRR32934417	PV930886	Camacho et al. (2025)	2765909	2371	2818096	1188.57	9.90751	230	6310	1132	1543	CASENT0231369	Madagascar
MAMI1447	Hypoponera_sc_mand	PRJNA1125038	SAMN45152712	SRR32934416	PV930887	Camacho et al. (2025)	2635029	2373	1618651	682.112	7.13364	229	12315	650	191	CASENT0070474	Madagascar
MAMI1434	Hypoponera_sc_mano	PRJNA1125038	SAMN45152713	SRR32934418	PV930888	Camacho et al. (2025)	2426825	2321	1411523	608.153	4.97875	204	5515	585	106	CASENT0196810	Madagascar
MAMI1435	Hypoponera_sc_maro	PRJNA1125038	SAMN45152714	SRR32934415	PV930889	Camacho et al. (2025)	4175871	2356	3935037	1670.22	14.9425	230	8823	1526.5	2073	CASENT0040665	Madagascar
MAMI1439	Hypoponera_sc_mora	PRJNA1125038	SAMN45152679	SRR32934419	PV930890	Camacho et al. (2025)	8337318	2351	5074506	2158.45	22.2182	258	10616	1906	2225	CASENT0046628	Madagascar
MAMI1440	Hypoponera_sc_nosy	PRJNA1125038	SAMN45152680	SRR32934414	PV930891	Camacho et al. (2025)	6733965	2341	4948940	2114.03	19.9141	231	8891	1893	2229	CASENT0779195	Madagascar
MAMI1441	Hypoponera_sc_rano	PRJNA1125038	SAMN45152682	SRR32934711	PV930892	Camacho et al. (2025)	6164435	2362	4078554	1726.74	16.4519	224	9335	1552	2066	CASENT0497401	Madagascar
MAMI1443	Hypoponera_sc_tamp	PRJNA1125038	SAMN45152715	SRR32934709	PV930893	Camacho et al. (2025)	3162248	2288	2107683	921.19	8.15514	229	8109	884.5	758	CASENT0872732	Madagascar
MAMI1444	Hypoponera_sc_zaha	PRJNA1125038	SAMN45152716	SRR32934708	PV930894	Camacho et al. (2025)	5535440	2362	3822709	1618.42	14.9463	255	7313	1469.5	2020	CASENT0152601	Madagascar
EX2824	Hypoponera_sky_f	PRJNA1196817	SAMN46185941	SRR32615691	PV930895	Dore et al. (2025)	2934593	2342	1375223	587.2	2.99228	190	1990	583	24	CASENT0919895	Indonesia
EX2809	Hypoponera_spei	PRJNA1196817	SAMN46185942	SRR32615689	PV930896	Dore et al. (2025)	4259104	2352	3016021	1282.32	5.74908	211	2622	1300	2029	CASENT0785139	Mozambique
D2460	Hypoponera_spei	PRJNA1291805	SAMN50263893	SRR34830557	PX697336	This study.	4180452	2345	2677210	1141.67	6.5654	261	5081	1123	1592	CASENT0257019	South Africa
EX2766	Hypoponera_spei	PRJNA1291805	SAMN50263933	SRR34830607	PX697463	This study.	3722762	2392	2103619	879.439	4.13956	238	2258	879	587	CASENT0923396	South Africa
EX2767	Hypoponera_sulcatinasis	PRJNA1196817	SAMN46185943	SRR32615688	PV930897	Dore et al. (2025)	3337282	2345	1823701	777.698	4.03839	218	3104	766	247	CASENT0217347	South Africa
D2467	Hypoponera_transvaalensis	PRJNA1196817	SAMN46185944	SRR32615687	PV930898	Dore et al. (2025)	3467550	2073	2876291	1387.5	7.97402	207	3090	1405	1794	CASENT0821431	South Africa
EX2233	Hypoponera_trigona	PRJNA1196817	SAMN46185945	SRR32615686	PV930899	Dore et al. (2025)	5104943	1091	1014201	929.607	8.12429	142	2088	914	393	CASENT0635113	Costa Rica
EX2787	Hypoponera_tristis	PRJNA1196817	SAMN46185946	SRR32615685	PV930900	Dore et al. (2025)	6546236	2362	3159240	1337.53	5.87651	207	2652	1335	2129	CASENT0361652	Uganda
D2086	Hypoponera_tristis	PRJNA1291805	SAMN50263937	SRR34830555	PX697464	This study.	5292204	2056	2594161	1261.75	7.70556	207	4459	1242	1644	CASENT0882089	Uganda
EX2788	Hypoponera_tristis	PRJNA1291805	SAMN50263934	SRR34830606	PX697467	This study.	11147552	2349	2870768	1222.12	5.5708	219	2576	1216	1967	CASENT0351412	Uganda
EX2789	Hypoponera_tristis	PRJNA1291805	SAMN50263936	SRR34830604	PX697468	This study.	5712044	2373	2648728	1116.19	5.05636	248	2954	1112	1689	CASENT0356437	Uganda
EX2790	Hypoponera_tristis	PRJNA1291805	SAMN50263935	SRR34830605	PX697469	This study.	4851962	2379	2714235	1140.91	5.2958	264	2671	1138	1773	CASENT0351510	Uganda
EX2793	Hypoponera_ug09	PRJNA1291805	SAMN50263938	SRR34830554	PX697471	This study.	5406027	2342	2821550	1204.76	5.57436	232	4493	1194	1918	CASENT0361739	Uganda
EX2794	Hypoponera_ug10	PRJNA1196817	SAMN46185947	SRR32615684	PV930901	Dore et al. (2025)	5174316	2362	2741495	1160.67	4.7815	277	2457	1161.5	1837	CASENT0356061	Uganda
EX2795	Hypoponera_ug11	PRJNA1291805	SAMN50263939	SRR34830553	PX697472	This study.	2260316	2392	2301177	962.031	4.24419	213	2397	982.5	1101	CASENT0360948	Uganda
EX2820	Hypoponera_vc02	PRJNA1196817	SAMN46185949	SRR32615682	PV930903	Dore et al. (2025)	6786960	2233	3401707	1523.38	7.2497	248	3135	1529	2102	CASENT0729645	Saint Vincent and the Grenadines
D2088	Iroponera_odax	PRJNA1196817	SAMN46185950	SRR32615681		Dore et al. (2025)	4160571	1765	1267892	718.352	4.99606	224	2624	696	147	CASENT0102332	Australia
EX2565	Leptogenys_acutangula	PRJNA1196817	SAMN46185951	SRR32615680	PV930904	Dore et al. (2025)	3142977	2230	1468941	658.718	3.42297	208	1851	659.5	46	CASENT0887821	New Caledonia
BBX459	Leptogenys_acutirostris	PRJNA1125038	SAMN45152718	SRR32934706	PX697474	Camacho et al. (2025)	6014251	2347	3869211	1648.58	13.756	232	7356	1550	2065	CASENT0162102	Madagascar
EX2826	Leptogenys_adlerzi	PRJNA1291805	SAMN50263941	SRR34830550		This study.	819749	1057	284229	268.902	1.59957	59	517	257	0	CASENT0217523	Australia
EX2869	Leptogenys_afr01	PRJNA1196817	SAMN46185952	SRR32615678	PV930905	Dore et al. (2025)	4439424	2310	1550114	671.045	3.44795	252	3168	662	57	CASENT0317009	Gabon
EX2870	Leptogenys_afr02	PRJNA1196817	SAMN46185953	SRR32615805	PV930906	Dore et al. (2025)	7005818	2208	1868865	846.406	4.49881	296	2615	830	419	CASENT0317010	Gabon
EX2871	Leptogenys_afr03	PRJNA1196817	SAMN46185954	SRR32615804	PV930907	Dore et al. (2025)	5330810	2336	2498261	1069.46	5.55986	288	3979	1056	1432	CASENT0317011	Cameroon
EX2873	Leptogenys_afr05	PRJNA1196817	SAMN46185955	SRR32615803	PV930908	Dore et al. (2025)	6052093	2289	2325306	1015.86	6.3964	214	8413	993	1119	CASENT0317013	Gabon
EX2876	Leptogenys_afr08	PRJNA1196817	SAMN46185957	SRR32615801	PV930910	Dore et al. (2025)	6151287	2297	2113727	920.212	4.77002	310	3706	906	686	CASENT0317016	Cameroon
EX2878	Leptogenys_afr10	PRJNA1196817	SAMN46185959	SRR32615799	PV930912	Dore et al. (2025)	5037494	2276	1446137	635.385	3.07777	212	2102	624.5	37	CASENT0395299	South Africa
EX2880	Leptogenys_afr12	PRJNA1196817	SAMN46185960	SRR32615798	PV930913	Dore et al. (2025)	3925211	2299	1423836	619.328	12.0522	196	23816	579	27	CASENT0095124	Sao Tome and Principe
D2455	Leptogenys_afrc_rc01	PRJNA1196817	SAMN46185961	SRR32615797	PV930914	Dore et al. (2025)	3260797	2304	2446796	1061.98	5.87762	211	2432	1046	1346	CASENT0815005	Congo
D2493	Leptogenys_afrc_tz01	PRJNA1196817	SAMN46185962	SRR32615795	PV930915	Dore et al. (2025)	3313099	2362	1879378	795.672	4.77139	57	1770	783	409	CASENT0250473	Tanzania
EX2892	Leptogenys_afrc_tz02	PRJNA1196817	SAMN46185963	SRR32615794	PV930916	Dore et al. (2025)	3818277	2355	2224341	944.518	5.65931	266	5707	946	917	CASENT0783788	Mozambique
D2491	Leptogenys_afrc_tz02	PRJNA1291805	SAMN50263942	SRR34830549		This study.	4593961	1908	2147040	1125.28	7.25885	214	3592	1117	1286	CASENT0816949	Tanzania
D2480	Leptogenys_afrc_tz04	PRJNA1196817	SAMN46185964	SRR32615793	PV930917	Dore et al. (2025)	4408346	2365	2557217	1081.28	5.56752	210	2542	1085	1511	CASENT0818404	Tanzania
D2478	Leptogenys_afrc_tz06	PRJNA1196817	SAMN46185965	SRR32615792	PV930918	Dore et al. (2025)	4156646	1082	887508	820.248	8.82111	124	1923	821	284	CASENT0821754	Tanzania
EX2887	Leptogenys_afrc_tz07	PRJNA1196817	SAMN46185966	SRR32615791	PV930919	Dore et al. (2025)	6271641	2314	2835589	1225.41	6.10954	310	2692	1222	1877	CASENT0775384	Mozambique
D2475	Leptogenys_afrc_tz07	PRJNA1291805	SAMN50263945	SRR34830546	PX697478	This study.	4001619	2376	2823766	1188.45	6.4485	234	2893	1180.5	1783	CASENT0235514	Tanzania
D2476	Leptogenys_afrc_tz08	PRJNA1196817	SAMN46185967	SRR32615790	PV930920	Dore et al. (2025)	4034860	2339	2681269	1146.33	6.16229	246	2408	1159	1714	CASENT0235515	Tanzania
D2472	Leptogenys_afrc_tz09	PRJNA1291805	SAMN50263946	SRR34830545		This study.	1194405	2344	1664292	710.022	4.13408	207	1611	725	148	CASENT0818597	Tanzania
D2481	Leptogenys_afrc_za01	PRJNA1196817	SAMN46185968	SRR32615677	PV930921	Dore et al. (2025)	3972084	2300	2059758	895.547	5.47066	207	2528	900.5	800	CASENT0813929	South Africa
MAMI0529	Leptogenys_alamando	PRJNA1125038	SAMN45152719	SRR32934704	PX697480	Camacho et al. (2025)	3233179	2416	2303283	953.346	7.97353	223	6003	866.5	810	CASENT0034625	Madagascar
MAMI0530	Leptogenys_alatapia	PRJNA1125038	SAMN45152720	SRR32934703	PX697481	Camacho et al. (2025)	5391133	2304	2004255	869.902	8.06571	228	8911	821	637	CASENT0247221	Madagascar
MAMI0531	Leptogenys_alluaudi	PRJNA1125038	SAMN45152721	SRR32934705		Camacho et al. (2025)	4937314	2410	2686287	1114.64	9.88515	236	6493	996.5	1202	CASENT0107502	Madagascar
MAMI0532	Leptogenys_ambo	PRJNA1125038	SAMN45152722	SRR32934702	PX697482	Camacho et al. (2025)	3760252	2339	2173683	929.322	8.97122	232	10925	843	750	CASENT0499742	Madagascar
D2485	Leptogenys_amon	PRJNA1196817	SAMN46185969	SRR32615676	PV930922	Dore et al. (2025)	4397759	2336	2200038	941.797	5.68136	209	2199	943	968	CASENT0815023	Congo
EX2872	Leptogenys_amon	PRJNA1291805	SAMN50263948	SRR34830543	PX697475	This study.	4272509	2316	1605110	693.053	4.46871	295	6833	679	93	CASENT0317012	Cameroon
EX2234	Leptogenys_amu	PRJNA1196817	SAMN46185970	SRR32615675	PV930923	Dore et al. (2025)	4133673	2289	2297158	1003.56	5.69244	163	3944	978	1053	CASENT0646058	French Guiana
MAMI0533	Leptogenys_andritantely	PRJNA1125038	SAMN45152723	SRR32934701	PX697483	Camacho et al. (2025)	3128291	2324	1741939	749.543	5.48594	229	4029	739	324	CASENT0175412	Madagascar
BBX460	Leptogenys_angusta	PRJNA1125038	SAMN45152724	SRR32934699	PX697484	Camacho et al. (2025)	7210292	2339	4278879	1829.36	18.6665	240	12732	1662	2093	CASENT0347706	Madagascar
EX2566	Leptogenys_angustinoda	PRJNA1196817	SAMN46185971	SRR32615674	PV930924	Dore et al. (2025)	3447210	2148	1047703	487.757	2.64694	183	1560	481.5	11	CASENT0887823	Australia
D2091	Leptogenys_anitae	PRJNA1196817	SAMN46185972	SRR32615672	PV930925	Dore et al. (2025)	4022949	1994	2152220	1079.35	7.08022	211	3296	1070.5	1215	CASENT0882068	Australia
MAMI0534	Leptogenys_anjara	PRJNA1125038	SAMN45152725	SRR32934698		Camacho et al. (2025)	1907042	2248	1050124	467.137	3.22362	229	1593	448	17	CASENT0175331	Madagascar
MAMI0535	Leptogenys_antongilensis	PRJNA1125038	SAMN45152726	SRR32934700	PV930926	Camacho et al. (2025)	4203796	2420	2378519	982.859	8.586	230	6035	898.5	921	CASENT0068197	Madagascar
MAMI0536	Leptogenys_arcirostris	PRJNA1125038	SAMN45152727	SRR32934621	PX697485	Camacho et al. (2025)	3561796	2429	1941065	799.121	6.99955	232	6734	746	450	CASENT0121582	Madagascar
EX2235	Leptogenys_arcuata	PRJNA1196817	SAMN46185973	SRR32615671	PV930927	Dore et al. (2025)	4314061	2309	2407174	1042.52	5.09874	229	2319	1011	1210	CASENT0630431	Guadeloupe
D2490	Leptogenys_arnoldi	PRJNA1196817	SAMN46185974	SRR32615670	PV930928	Dore et al. (2025)	3425661	2227	2635966	1183.64	6.15287	225	2436	1192	1688	CASENT0815123	Mozambique
D2487	Leptogenys_attenuata	PRJNA1196817	SAMN46185975	SRR32615669	PV930929	Dore et al. (2025)	1853615	2364	1308140	553.359	3.31313	207	1614	544	24	CASENT0250376	South Africa
MAMI0537	Leptogenys_avaratra	PRJNA1125038	SAMN45152728	SRR32934619	PX697486	Camacho et al. (2025)	1835157	2391	1799619	752.664	5.99707	239	7263	709	324	CASENT0247238	Madagascar
MAMI0538	Leptogenys_avo	PRJNA1125038	SAMN45152729	SRR32934618	PV930930	Camacho et al. (2025)	1972607	2231	1525245	683.66	5.48812	150	4868	671	188	CASENT0034742	Madagascar
MAMI0539	Leptogenys_barimaso	PRJNA1125038	SAMN45152730	SRR32934620	PV930931	Camacho et al. (2025)	4379844	2213	2359005	1065.98	9.55	228	6949	967	1040	CASENT0496059	Madagascar
MAMI0540	Leptogenys_bezanozano	PRJNA1125038	SAMN45152731	SRR32934617	PX697487	Camacho et al. (2025)	3662653	2336	1808320	774.11	5.98097	228	2934	722	403	CASENT0196894	Madagascar
EX2665	Leptogenys_birmana	PRJNA1196817	SAMN46185976	SRR32615668	PV930932	Dore et al. (2025)	10199802	2139	3271647	1529.52	7.87382	243	4229	1546	1984	MCZ-ENT00763498	China
EX3015	Leptogenys_bituberculata	PRJNA1196817	SAMN46185977	SRR32615667	PV930933	Dore et al. (2025)	4060615	2292	2305076	1005.71	4.92399	218	2508	1032	1298	CASENT0650193	Papua New Guinea
MAMI0801	Leptogenys_borivava	PRJNA1125038	SAMN45152732	SRR32934616	PX697488	Camacho et al. (2025)	4199001	2400	2126726	886.136	7.20705	203	5248	842.5	726	CASENT0196377	Madagascar
D2092	Leptogenys_borneensis	PRJNA1196817	SAMN46185978	SRR32615666	PV930934	Dore et al. (2025)	7249642	2214	2886922	1303.94	7.4504	210	3193	1295	1835	CASENT0882106	Malaysia
EX2369	Leptogenys_borneensis	PRJNA1291805	SAMN50263949	SRR34830542	PX697505	This study.	3645495	1781	2497549	1402.33	8.05918	209	3024	1451	1557	CASENT0634243	Malaysia
EX2827	Leptogenys_breviceps	PRJNA1196817	SAMN46185979	SRR32615665	PV930935	Dore et al. (2025)	3827961	2357	1516775	643.519	3.33934	207	2812	640	26	CASENT0923401	Indonesia
D2484	Leptogenys_bubastis	PRJNA1196817	SAMN46185980	SRR32615664	PV930936	Dore et al. (2025)	3137738	2360	1776671	752.827	4.39394	166	1678	749	263	CASENT0815018	Congo
D2093	Leptogenys_camerunensis	PRJNA1196817	SAMN46185981	SRR32615663	PV930937	Dore et al. (2025)	2679647	2238	3467312	1549.29	7.65801	58	2878	1589.5	2064	CASENT0882087	Uganda
EX2884	Leptogenys_camerunensis	PRJNA1291805	SAMN50263950	SRR34830540	PX697527	This study.	4082413	2393	2621828	1095.62	4.83203	328	2511	1097	1652	CASENT0352352	Uganda
EX2828	Leptogenys_carbonaria	PRJNA1196817	SAMN46185982	SRR32615788	PV930938	Dore et al. (2025)	1517750	2180	741595	340.181	1.77236	207	1696	331	2	CASENT0217022	Colombia
EX2888	Leptogenys_casc_mz03	PRJNA1196817	SAMN46185983	SRR32615787	PV930939	Dore et al. (2025)	5157026	2337	3108571	1330.15	6.06673	332	2858	1330	2072	CASENT0782027	Mozambique
EX2891	Leptogenys_casc_mz06	PRJNA1196817	SAMN46185984	SRR32615786	PV930940	Dore et al. (2025)	5297284	2331	2868806	1230.72	6.14453	253	4439	1239	1903	CASENT0776438	Mozambique
EX2889	Leptogenys_castanea	PRJNA1196817	SAMN46185985	SRR32615785	PV930941	Dore et al. (2025)	6192824	2308	2571564	1114.2	5.4029	228	2862	1112	1615	CASENT0774569	Mozambique
D2486	Leptogenys_castanea	PRJNA1291805	SAMN50263943	SRR34830548	PX697476	This study.	5099866	2345	2496927	1064.79	6.77933	214	5606	1061	1386	CASENT0235510	Tanzania
D2474	Leptogenys_castanea	PRJNA1291805	SAMN50263944	SRR34830547	PX697477	This study.	2429811	2314	2312308	999.269	5.35415	208	3523	1002	1173	CASENT0818413	Tanzania
D2482	Leptogenys_castanea	PRJNA1291805	SAMN50263947	SRR34830544	PX697479	This study.	3608397	2349	2603728	1108.44	6.12361	210	2591	1130	1558	CASENT0821428	South Africa
D2462	Leptogenys_castanea	PRJNA1291805	SAMN50263952	SRR34830522	PX697491	This study.	3602385	2297	2919254	1270.9	6.73115	245	3109	1271	1881	CASENT0888224	South Africa
EX2879	Leptogenys_castanea	PRJNA1291805	SAMN50263951	SRR34830523		This study.	6760476	2295	1884174	820.991	4.64934	209	3840	802	334	CASENT0396315	South Africa
MAMI0541	Leptogenys_chrislaini	PRJNA1125038	SAMN45152733	SRR32934614	PX697492	Camacho et al. (2025)	3902799	2398	2237575	933.101	8.30711	228	6286	852	764	CASENT0247265	Madagascar
EX2840	Leptogenys_cn01	PRJNA1196817	SAMN46185986	SRR32615784	PV930942	Dore et al. (2025)	4940216	2350	2614307	1112.47	5.37736	227	5215	1128	1671	CASENT0189510	China
EX2844	Leptogenys_cn02	PRJNA1196817	SAMN46185987	SRR32615783	PV930943	Dore et al. (2025)	2701818	2380	1547148	650.062	3.37215	211	3736	653	28	CASENT0203418	China
MAMI0542	Leptogenys_coerulescens	PRJNA1125038	SAMN45152734	SRR32934613	PX697493	Camacho et al. (2025)	4205528	2389	2957321	1237.89	10.3051	231	5203	1179	1629	CASENT0162329	Madagascar
D2479	Leptogenys_comajojo	PRJNA1196817	SAMN46185988	SRR32615782	PV930944	Dore et al. (2025)	4506072	2346	2778422	1184.32	6.7209	56	3088	1168	1724	CASENT0250487	Tanzania
EX2890	Leptogenys_comajojo	PRJNA1291805	SAMN50263954	SRR34830520	PX697489	This study.	7121955	2288	3069258	1341.46	6.83341	270	3447	1331	1987	CASENT0777597	Mozambique
MAMI0543	Leptogenys_comajojo	PRJNA1291805	SAMN50263953	SRR34830521	PX697494	This study.	3918227	2430	2357736	970.262	8.9005	191	9049	876.5	866	CASENT0247287	Mayotte
D1988	Leptogenys_confucii	PRJNA1196817	SAMN46185989	SRR32615781	PV930945	Dore et al. (2025)	4156084	2084	2282172	1095.09	5.62676	211	2505	1109.5	1436	USNMENT01118293	Myanmar
EX2568	Leptogenys_conigera	PRJNA1196817	SAMN46185990	SRR32615780	PV930946	Dore et al. (2025)	2540896	2247	1482701	659.858	4.02039	207	1806	661	78	CASENT0887824	Australia
EX2863	Leptogenys_conradti	PRJNA1196817	SAMN46185991	SRR32615779	PV930947	Dore et al. (2025)	4748294	2341	1967837	840.597	4.12626	253	2432	839	434	CASENT0417217	Central African Republic
D2102	Leptogenys_consanguinea	PRJNA1196817	SAMN46186066	SRR32615440	PV931018	Dore et al. (2025)	4773205	2288	3064066	1339.19	6.97496	172	4819	1356	1977	CASENT0844541	Mexico
EX2294	Leptogenys_consanguinea	PRJNA1196817	SAMN46185992	SRR32615777		Dore et al. (2025)	2103576	2399	2106337	878.006	4.0897	214	2094	868	576	CASENT0649081	Mexico
EX3130	Leptogenys_cordoba	PRJNA1196817	SAMN46185993	SRR32615776	PV930948	Dore et al. (2025)	2542190	2289	2872614	1254.96	6.12471	209	2761	1288	1884	CASENT0640473	Mexico
EX3081	Leptogenys_crudelis	PRJNA1196817	SAMN46185994	SRR32615775	PV930949	Dore et al. (2025)	509967	2096	770282	367.501	1.92767	207	942	359	0	DZUP549117	Brazil
D2094	Leptogenys_crustosa	PRJNA1196817	SAMN46185995	SRR32615774	PV930950	Dore et al. (2025)	3787703	2344	2683998	1145.05	6.24169	246	2408	1149	1622	CASENT0882088	Uganda
EX2882	Leptogenys_crustosa	PRJNA1291805	SAMN50263955	SRR34830519		This study.	1197856	2361	1802677	763.523	3.91687	307	2278	773	194	CASENT0352386	Uganda
EX2864	Leptogenys_cryptica	PRJNA1196817	SAMN46185996	SRR32615485	PV930951	Dore et al. (2025)	3161496	2129	1237255	581.144	3.48185	280	4232	568	18	CASENT0317006	Cameroon
EX2829	Leptogenys_darlingtoni	PRJNA1196817	SAMN46185997	SRR32615484		Dore et al. (2025)	1756649	2046	619654	302.861	1.29525	173	799	298	0	CASENT0923402	Australia
EX2327	Leptogenys_deborae	PRJNA1196817	SAMN46185998	SRR32615483	PV930952	Dore et al. (2025)	4301243	2275	2550052	1120.9	5.6781	252	2528	1142	1596	JTLC000015203	Venezuela
MAMI0544	Leptogenys_diana	PRJNA1125038	SAMN45152735	SRR32934615	PX697495	Camacho et al. (2025)	5470198	2404	2676846	1113.5	10.4932	229	10048	1002	1207	CASENT0261074	Madagascar
D0273	Leptogenys_diminuta	PRJNA1196817	SAMN46185999	SRR32615482		Dore et al. (2025)	898056	1508	573723	380.453	4.14097	56	1284	340	6	CASENT0106010	Australia
D2876	Leptogenys_diminuta	PRJNA1291805	SAMN50263956	SRR34830518	PX697496	This study.	3963276	1991	2990017	1501.77	8.5395	209	3248	1539	1784	CASENT0106010	Australia
EX2267	Leptogenys_donisthorpei	PRJNA1196817	SAMN46186000	SRR32615481		Dore et al. (2025)	1688246	2344	2340872	998.666	4.32897	209	2344	1000.5	1174	CASENT0619658	Nicaragua
MAMI0545	Leptogenys_edsoni	PRJNA1125038	SAMN45152736	SRR32934612	PX697497	Camacho et al. (2025)	4063407	2287	1833489	801.7	8.20333	172	12028	776	447	CASENT0247253	Madagascar
EX2237	Leptogenys_elongata	PRJNA1196817	SAMN46186001	SRR32615480	PV930953	Dore et al. (2025)	3137656	2303	1908446	828.678	7.12493	166	11817	808	482	CASENT0635915	United States
D2495	Leptogenys_ergatogyna	PRJNA1196817	SAMN46186002	SRR32615478	PV930954	Dore et al. (2025)	3066603	2184	2764434	1265.77	7.12539	217	4419	1286	1778	CASENT0815024	Congo
D2096	Leptogenys_erugata	PRJNA1196817	SAMN46186003	SRR32615477	PV930955	Dore et al. (2025)	2921471	2281	2389867	1047.73	6.1106	220	3544	1054	1307	CASENT0882076	Venezuela
EX2865	Leptogenys_excellens	PRJNA1196817	SAMN46186004	SRR32615476	PV930957	Dore et al. (2025)	5089962	2313	3050189	1318.72	6.0218	302	3301	1332	2018	CASENT0781056	Mozambique
EX2893	Leptogenys_excellens	PRJNA1291805	SAMN50263957	SRR34830517	PX697490	This study.	4448478	2350	2697931	1148.06	5.45693	56	3034	1163.5	1751	CASENT0774876	Mozambique
D2402	Leptogenys_excellens_cf	PRJNA1196817	SAMN46186005	SRR32615475	PV930956	Dore et al. (2025)	3618762	2338	2655472	1135.79	5.80004	208	2538	1150	1657	CASENT0821424	Congo
EX2830	Leptogenys_excisa	PRJNA1196817	SAMN46186006	SRR32615474	PV930958	Dore et al. (2025)	1295364	1645	440288	267.652	1.17489	186	758	259	0	CASENT0923405	Australia
D2097	Leptogenys_exigua	PRJNA1196817	SAMN46186007	SRR32615473	PV930959	Dore et al. (2025)	3775955	2161	2503563	1158.52	6.50429	217	3662	1173	1557	CASENT0270551	Australia
MAMI0546	Leptogenys_falcigera	PRJNA1125038	SAMN45152737	SRR32934609	PV930960	Camacho et al. (2025)	3042566	2405	2094600	870.936	8.45457	229	10322	802	616	CASENT0071744	Madagascar
D2098	Leptogenys_fallax	PRJNA1196817	SAMN46186008	SRR32615472	PV930961	Dore et al. (2025)	2657052	2289	3217779	1405.76	7.55199	213	6639	1446	2021	CASENT0270552	Australia
EX2238	Leptogenys_famelica	PRJNA1196817	SAMN46186009	SRR32615471	PV930962	Dore et al. (2025)	3380582	2348	2248808	957.755	4.899	197	2225	942	909	CASENT0632948	Panama
MAMI0547	Leptogenys_fasika	PRJNA1125038	SAMN45152738	SRR32934413	PX697498	Camacho et al. (2025)	2586418	2366	1545211	653.09	4.95388	228	3157	627	167	CASENT0416216	Madagascar
EX2831	Leptogenys_ferrarii	PRJNA1196817	SAMN46186010	SRR32615470	PV930963	Dore et al. (2025)	5796305	2361	2397139	1015.31	5.19122	175	4106	1009	1227	CASENT0067051	Zambia
MAMI0548	Leptogenys_fiandry	PRJNA1125038	SAMN45152739	SRR32934610	PX697499	Camacho et al. (2025)	3243242	2392	2187338	914.439	10.5091	230	17354	843	721	CASENT0247244	Madagascar
EX2569	Leptogenys_fortior	PRJNA1196817	SAMN46186011	SRR32615949	PV930964	Dore et al. (2025)	2190509	2213	1825925	825.09	5.23559	56	2588	840	521	CASENT0887822	Australia
MAMI0549	Leptogenys_fotsivava	PRJNA1125038	SAMN45152740	SRR32934412	PX697500	Camacho et al. (2025)	4943834	2388	2856046	1196	10.8879	209	7158	1088.5	1387	CASENT0001421	Madagascar
EX3083	Leptogenys_gaigei	PRJNA1196817	SAMN46186013	SRR32615946	PV930966	Dore et al. (2025)	909519	2280	1110105	486.888	2.72969	209	1706	482	6	DZUP549120	Brazil
D2099	Leptogenys_gatu	PRJNA1196817	SAMN46186014	SRR32615945	PV930967	Dore et al. (2025)	3360964	2336	2703368	1157.26	6.12232	217	3034	1171	1720	CASENT0843148	Panama
MAMI0550	Leptogenys_gracilis	PRJNA1125038	SAMN45152741	SRR32934411		Camacho et al. (2025)	4043283	2341	2500015	1067.93	10.3135	231	8987	949	1037	CASENT0129782	Madagascar
MAMI0551	Leptogenys_grandidieri	PRJNA1125038	SAMN45152742	SRR32934409	PV930968	Camacho et al. (2025)	5327920	2301	2349037	1020.88	12.7156	241	16244	900	931	CASENT0001091	Madagascar
EX2853	Leptogenys_harmsi	PRJNA1196817	SAMN46186015	SRR32615944		Dore et al. (2025)	4556488	2382	2284217	958.949	4.69197	254	3797	960	978	CASENT0284148	Thailand
EX2571	Leptogenys_harmsi	PRJNA1291805	SAMN50263958	SRR34830516	PX697501	This study.	3886712	1135	883641	778.538	5.68754	209	1393	779	134	CASENT0887825	Christmas Island
EX2683	Leptogenys_harmsi	PRJNA1291805	SAMN50263815	SRR34830450	PX697502	This study.	2368342	2274	1822318	801.371	4.62018	207	1824	818	382	ZRC_ENT00047817	Singapore
D2488	Leptogenys_havilandi_cf	PRJNA1196817	SAMN46186016	SRR32615943	PV930969	Dore et al. (2025)	4782147	2323	2233185	961.337	5.39588	222	2326	952	978	CASENT0251925	South Africa
EX2832	Leptogenys_hebrideana	PRJNA1196817	SAMN46186017	SRR32615942		Dore et al. (2025)	2095210	2098	683303	325.693	1.5089	58	860	319	0	CASENT0217529	Indonesia
EX2875	Leptogenys_honoria	PRJNA1196817	SAMN46185956	SRR32615802	PV930909	Dore et al. (2025)	4609022	2350	1934002	822.98	4.24525	308	4914	818	344	CASENT0317015	Gabon
EX2845	Leptogenys_id01	PRJNA1196817	SAMN46186018	SRR32615941	PV930970	Dore et al. (2025)	4132272	2366	2206754	932.694	4.50607	220	2385	935	829	CASENT0923407	Myanmar
EX2847	Leptogenys_id02	PRJNA1196817	SAMN46186019	SRR32615940	PV930971	Dore et al. (2025)	5448534	2312	1840570	796.094	4.16788	133	3352	788	259	CASENT0923408	Myanmar
EX3084	Leptogenys_iheringi	PRJNA1196817	SAMN46186020	SRR32615939	PV930972	Dore et al. (2025)	2195310	2270	1178823	519.305	3.14201	58	1798	513	11	DZUP549115	Brazil
MAMI0552	Leptogenys_imerinensis	PRJNA1125038	SAMN45152743	SRR32934408	PX697503	Camacho et al. (2025)	2795217	2385	2013756	844.342	7.16218	228	5498	784	534	CASENT0299253	Madagascar
EX2269	Leptogenys_imperatrix	PRJNA1196817	SAMN46186021	SRR32615938		Dore et al. (2025)	2066877	2378	2040565	858.101	4.67771	209	2103	852	594	CASENT0649095	Costa Rica
MAMI0559	Leptogenys_incisa	PRJNA1125038	SAMN45152744	SRR32934410	PX697504	Camacho et al. (2025)	4079110	2334	2630593	1127.07	8.74581	239	6372	1088	1414	CASENT0304420	Madagascar
D2492	Leptogenys_intermedia	PRJNA1196817	SAMN46186022	SRR32615936	PV930973	Dore et al. (2025)	3988022	1156	1576726	1363.95	10.8798	252	2942	1408	976	CASENT0813710	South Africa
EX2834	Leptogenys_ixta	PRJNA1196817	SAMN46186023	SRR32615935	PV930974	Dore et al. (2025)	1904867	1791	506568	282.841	1.56321	57	1422	273	2	CASENT0248766	Mexico
MAMI0560	Leptogenys_johary	PRJNA1125038	SAMN45152745	SRR32934407	PX697506	Camacho et al. (2025)	6913338	2407	2439589	1013.54	9.13626	231	7796	953	1043	CASENT0247202	Madagascar
EX2268	Leptogenys_josephi	PRJNA1196817	SAMN46186024	SRR32615934	PV930975	Dore et al. (2025)	4134516	2302	2679146	1163.83	6.10358	235	3899	1137.5	1672	CASENT0619746	Nicaragua
EX2362	Leptogenys_josephi	PRJNA1196817	SAMN46186064	SRR32615442	PV931017	Dore et al. (2025)	5576685	1718	2394525	1393.79	8.81535	190	3302	1410	1509	CASENT0611959	Costa Rica
EX3011	Leptogenys_keysseri	PRJNA1196817	SAMN46186025	SRR32615469	PV930976	Dore et al. (2025)	2950563	2313	1551390	670.726	3.64523	200	2795	670	72	CASENT0650189	Papua New Guinea
EX2866	Leptogenys_khaura	PRJNA1196817	SAMN46186026	SRR32615468	PV930977	Dore et al. (2025)	4422031	2140	1464054	684.137	4.00773	168	4030	668	88	CASENT0872846	Gabon
EX2240	Leptogenys_kiche	PRJNA1196817	SAMN46186027	SRR32615467	PV930978	Dore et al. (2025)	1532041	2299	1230889	535.402	3.63615	206	1484	519	29	CASENT0611864	Guatemala
D2090	Leptogenys_kitteli_nr	PRJNA1196817	SAMN46186028	SRR32615466	PV930979	Dore et al. (2025)	4350019	2242	2638511	1176.86	6.90499	233	3419	1174	1630	CASENT0882103	Malaysia
D2089	Leptogenys_kraepelini	PRJNA1196817	SAMN46186029	SRR32615465	PV930980	Dore et al. (2025)	3684024	2296	2852725	1242.48	6.76253	207	2852	1260	1817	CASENT0882084	China
MAMI1270	Leptogenys_lavavava	PRJNA1125038	SAMN45152746	SRR32934406	PX697507	Camacho et al. (2025)	4659465	2360	2359101	999.619	9.31494	220	7302	946	1008	CASENT0247259	Madagascar
D2496	Leptogenys_leiothorax	PRJNA1196817	SAMN46186030	SRR32615464	PV930981	Dore et al. (2025)	4287795	2296	3341935	1455.55	7.2864	223	3316	1456.5	2098	CASENT0814811	Tanzania
D2100	Leptogenys_letilae	PRJNA1196817	SAMN46186031	SRR32615463	PV930982	Dore et al. (2025)	5039924	2196	2090528	951.971	5.37343	221	2247	944	871	CASENT0270559	Fiji
MAMI0561	Leptogenys_lohahela	PRJNA1125038	SAMN45152747	SRR32934402	PX697508	Camacho et al. (2025)	7343143	2303	1978164	858.951	14.8367	188	30297	811	605	CASENT0247210	Madagascar
MAMI0562	Leptogenys_lucida	PRJNA1125038	SAMN45152748	SRR32934404	PV930983	Camacho et al. (2025)	4536686	2367	2313643	977.458	8.88802	228	7499	916	941	CASENT0296982	Madagascar
EX3086	Leptogenys_luederwaldti	PRJNA1196817	SAMN46186032	SRR32615461	PV930984	Dore et al. (2025)	869905	2322	1199595	516.621	2.9981	207	2541	512	10	DZUP549112	Brazil
D2415	Leptogenys_mactans	PRJNA1196817	SAMN46186033	SRR32615460	PV930985	Dore et al. (2025)	3243335	1592	1741418	1093.86	6.83577	217	2380	1110.5	1056	CASENT0816311	South Africa
BBX463	Leptogenys_malama	PRJNA1125038	SAMN45152749	SRR32934401	PX697510	Camacho et al. (2025)	7488034	2379	4129832	1735.95	21.7403	237	36977	1565	2109	CASENT0347708	Madagascar
MAMI0563	Leptogenys_mangabe	PRJNA1125038	SAMN45152750	SRR32934405	PX697511	Camacho et al. (2025)	3673769	2371	1603158	676.153	4.96046	178	2579	649	204	CASENT0496843	Madagascar
MAMI0564	Leptogenys_manja	PRJNA1125038	SAMN45152751	SRR32934697	PX697512	Camacho et al. (2025)	4954057	2389	3131970	1311	10.4002	215	4579	1241	1766	CASENT0071598	Madagascar
MAMI0565	Leptogenys_manongarivo	PRJNA1125038	SAMN45152752	SRR32934696	PX697513	Camacho et al. (2025)	3044081	2337	1479328	633.003	6.51455	197	11359	613	105	CASENT0175360	Madagascar
MAMI0566	Leptogenys_maxillosa	PRJNA1125038	SAMN45152753	SRR32934694	PV930986	Camacho et al. (2025)	3315315	2334	1832946	785.324	5.47509	228	2738	774	409	CASENT0136413	Madagascar
EX2241	Leptogenys_maya	PRJNA1196817	SAMN46186034	SRR32615459	PV930987	Dore et al. (2025)	5274042	2344	2371523	1011.74	5.51443	58	2756	998	1167	CASENT0613013	Guatemala
MAMI0567	Leptogenys_mayotte	PRJNA1196817	SAMN46186035	SRR32615458	PV930988	Dore et al. (2025)	3449431	2342	2040868	871.421	6.63063	221	4230	848	707	CASENT0132571	Mayotte
EX2664	Leptogenys_mengzii	PRJNA1196817	SAMN46186036	SRR32615457	PV930989	Dore et al. (2025)	6897467	2259	2701259	1195.78	6.08518	232	3332	1217	1759	CASENT0713663	China
EX2457	Leptogenys_mgb01	PRJNA1196817	SAMN46186037	SRR32615456	PV930990	Dore et al. (2025)	5228385	2121	2285352	1077.49	5.67312	188	5685	1085	1353	CASENT0625915	Guyana
EX3014	Leptogenys_mj_sp1	PRJNA1196817	SAMN46186038	SRR32615455	PV930991	Dore et al. (2025)	3487895	2334	2394529	1025.93	4.92609	214	2500	1044	1358	CASENT0650192	Papua New Guinea
EX2572	Leptogenys_mjobergi	PRJNA1291805	SAMN50263959	SRR34830515		This study.	1482118	2225	1048595	471.279	2.61167	208	1522	464	5	CASENT0887826	Australia
D2095	Leptogenys_mjobergi_nr	PRJNA1196817	SAMN46186039	SRR32615454	PV930992	Dore et al. (2025)	2542683	2242	3271082	1459	7.56943	227	3263	1495	2009	CASENT0270584	Australia
EX2242	Leptogenys_montuosa	PRJNA1196817	SAMN46186040	SRR32615933	PV930993	Dore et al. (2025)	3495822	2362	1917263	811.712	4.17096	210	1938	801	359	CASENT0611917	Costa Rica
EX2693	Leptogenys_mutabilis_group	PRJNA1196817	SAMN46186041	SRR32615932	PV930994	Dore et al. (2025)	2578213	2269	2324172	1024.32	6.06163	208	2382	1054	1305	ZRC_ENT00000950	Singapore
EX2852	Leptogenys_myops	PRJNA1196817	SAMN46186042	SRR32615930	PV930995	Dore et al. (2025)	6212879	2305	2466362	1070.01	6.34222	326	7967	1066	1450	CASENT0384495	Malaysia
D2180	Leptogenys_myops	PRJNA1291805	SAMN50263960	SRR34830513		This study.	2271372	1589	526862	331.568	2.59207	171	2301	316	2	CASENT0882184	Malaysia
MAMI0568	Leptogenys_namana	PRJNA1125038	SAMN45152754	SRR32934693	PX697514	Camacho et al. (2025)	4559125	2367	2142273	905.058	7.0529	231	4510	864	751	CASENT0175422	Madagascar
MAMI0569	Leptogenys_namoroka	PRJNA1125038	SAMN45152755	SRR32934695	PX697515	Camacho et al. (2025)	4864394	2354	2207827	937.904	7.72556	228	6002	890	844	CASENT0034713	Madagascar
EX2836	Leptogenys_neutralis	PRJNA1196817	SAMN46186043	SRR32615929	PV930996	Dore et al. (2025)	2541740	1945	631564	324.712	1.6259	139	773	317	0	CASENT0217532	Australia
EX2837	Leptogenys_nitens	PRJNA1196817	SAMN46186044	SRR32615928	PV930997	Dore et al. (2025)	3619998	2331	1095626	470.024	2.48805	159	1684	463	7	CASENT0217533	Indonesia
EX2243	Leptogenys_oaxaca	PRJNA1196817	SAMN46186045	SRR32615927	PV930998	Dore et al. (2025)	5637403	2178	2207223	1013.42	5.60377	185	2361	993	1071	JTLC000010242	Mexico
EX2877	Leptogenys_occidentalis	PRJNA1196817	SAMN46185958	SRR32615800	PV930911	Dore et al. (2025)	5169041	2344	1725207	736.01	3.82425	253	2489	724	150	CASENT0317017	Gabon
D2463	Leptogenys_occidentalis	PRJNA1196817	SAMN46186046	SRR32615926	PV930999	Dore et al. (2025)	2414543	2335	2481524	1062.75	5.87419	210	4755	1085	1481	CASENT0814958	Congo
MAMI0800	Leptogenys_oswaldi	PRJNA1125038	SAMN45152756	SRR32934692	PX697516	Camacho et al. (2025)	5088409	2397	2810841	1172.65	10.4832	236	11213	1119	1519	CASENT0161852	Madagascar
D2101	Leptogenys_parvula	PRJNA1196817	SAMN46186047	SRR32615925	PV931000	Dore et al. (2025)	4484891	2242	2478217	1105.36	5.89601	218	2431	1104	1493	CASENT0882105	Malaysia
MAMI0570	Leptogenys_pavesii	PRJNA1125038	SAMN45152757	SRR32934689	PX697517	Camacho et al. (2025)	3769370	2396	2120079	884.841	6.73676	207	5714	853	740	CASENT0125598	Madagascar
EX2842	Leptogenys_pe02	PRJNA1196817	SAMN46186048	SRR32615924	PV931001	Dore et al. (2025)	4744301	2331	1963033	842.142	4.07295	222	2279	849	424	CASENT0372210	Peru
EX2843	Leptogenys_pe03	PRJNA1196817	SAMN46186049	SRR32615923	PV931002	Dore et al. (2025)	8640303	2344	2804643	1196.52	5.24901	57	2564	1213	1876	CASENT0370882	Peru
EX2838	Leptogenys_peninsularis	PRJNA1196817	SAMN46186050	SRR32615922	PV931003	Dore et al. (2025)	4361489	2298	899748	391.535	1.80887	161	1174	388	1	CASENT0248755	Mexico
EX2777	Leptogenys_peninsularis_nr	PRJNA1196817	SAMN46186051	SRR32615921	PV931004	Dore et al. (2025)	3691429	2167	3037839	1401.86	6.36963	228	2529	1444	1938	CASENT0650114	Mexico
EX2867	Leptogenys_peringueyi	PRJNA1196817	SAMN46186052	SRR32615919	PV931005	Dore et al. (2025)	2841119	2175	1337231	614.819	2.93558	176	1547	608	18	CASENT0317008	South Africa
EX2839	Leptogenys_peruana	PRJNA1196817	SAMN46186053	SRR32615918	PV931006	Dore et al. (2025)	2433945	2199	762378	346.693	2.24829	116	2766	337	3	CASENT0248749	Peru
EX2846	Leptogenys_pg01	PRJNA1196817	SAMN46186054	SRR32615453	PV931007	Dore et al. (2025)	5459028	2364	2196172	929.007	4.74749	110	3138	922	802	CASENT0434478	Papua New Guinea
EX2848	Leptogenys_ph01	PRJNA1196817	SAMN46186055	SRR32615452	PV931008	Dore et al. (2025)	2887251	2261	1279472	565.888	5.24744	199	8086	541	27	CASENT0265848	Philippines
EX2849	Leptogenys_ph02	PRJNA1196817	SAMN46186056	SRR32615451	PV931009	Dore et al. (2025)	4080797	2367	2348161	992.041	4.74922	279	2693	993	1144	CASENT0266416	Philippines
EX2850	Leptogenys_ph03	PRJNA1196817	SAMN46186057	SRR32615450	PV931010	Dore et al. (2025)	3867500	2339	2170032	927.761	4.48145	274	2659	936	871	CASENT0266216	Philippines
EX2851	Leptogenys_ph04	PRJNA1196817	SAMN46186058	SRR32615449	PV931011	Dore et al. (2025)	5537887	2326	2451973	1054.16	5.35494	266	2728	1052	1393	CASENT0267000	Philippines
MAMI0571	Leptogenys_pilaka	PRJNA1125038	SAMN45152758	SRR32934688	PX697518	Camacho et al. (2025)	5385290	2290	2225364	971.775	9.54955	178	10284	914.5	898	CASENT0428116	Madagascar
EX2244	Leptogenys_pinna	PRJNA1196817	SAMN46186059	SRR32615448	PV931012	Dore et al. (2025)	5137010	2283	2495032	1092.87	4.43315	212	2307	1090	1614	CASENT0612006	Costa Rica
EX2321	Leptogenys_processionalis	PRJNA1196817	SAMN46186060	SRR32615447	PV931013	Dore et al. (2025)	3276733	2346	2581378	1100.33	6.15899	224	3667	1053	1367	CASENT0616523	Malaysia
EX2330	Leptogenys_pubiceps	PRJNA1196817	SAMN46186061	SRR32615446	PV931014	Dore et al. (2025)	4030602	2226	2673192	1200.89	5.82111	213	2469	1220	1761	CASENT0628711	Nicaragua
EX2331	Leptogenys_punctaticeps	PRJNA1196817	SAMN46186062	SRR32615444	PV931015	Dore et al. (2025)	4376072	2248	2638688	1173.79	5.67798	208	2634	1193	1753	CASENT0635724	Costa Rica
EX3016	Leptogenys_purpurea	PRJNA1196817	SAMN46186063	SRR32615443	PV931016	Dore et al. (2025)	4109160	2055	2032018	988.817	5.5028	121	3342	1008	1051	CASENT0650194	Papua New Guinea
EX2332	Leptogenys_quadrata	PRJNA1196817	SAMN46186065	SRR32615441		Dore et al. (2025)	2277850	2286	1119208	489.592	2.665	207	1586	488	3	INBIOCRI001279747	Costa Rica
EX2239	Leptogenys_quiriguana	PRJNA1196817	SAMN46186012	SRR32615947	PV930965	Dore et al. (2025)	3200517	2312	1788402	773.53	5.12679	215	1853	751	392	CASENT0618762	Honduras
EX3087	Leptogenys_quirozi	PRJNA1196817	SAMN46186067	SRR32615439	PV931019	Dore et al. (2025)	685943	1819	973286	535.067	3.59195	68	1588	536	5	DZUP549118	Mexico
MAMI0572	Leptogenys_rabebe	PRJNA1125038	SAMN45152759	SRR32934690	PX697519	Camacho et al. (2025)	759951	1966	965417	491.056	4.94073	228	6659	474	15	CASENT0134407	Madagascar
MAMI0573	Leptogenys_rabesoni	PRJNA1125038	SAMN45152760	SRR32934687	PV931020	Camacho et al. (2025)	4955266	2375	2271958	956.614	7.59265	231	4260	906	890	CASENT0195431	Madagascar
MAMI0574	Leptogenys_ralipra	PRJNA1125038	SAMN45152761	SRR32934683	PV931021	Camacho et al. (2025)	4675178	2361	2907419	1231.44	10.0076	229	5919	1167	1585	CASENT0247274	Madagascar
D2494	Leptogenys_regis	PRJNA1196817	SAMN46186068	SRR32615438	PV931022	Dore et al. (2025)	4670453	2284	2826709	1237.61	7.0242	241	2720	1220	1776	CASENT0250472	Tanzania
MAMI0575	Leptogenys_ridens	PRJNA1125038	SAMN45152762	SRR32934684	PX697520	Camacho et al. (2025)	6590751	2399	3807424	1587.09	13.9844	228	6852	1456	2025	CASENT0002500	Madagascar
D2103	Leptogenys_ritae	PRJNA1196817	SAMN46186069	SRR32615917	PV931023	Dore et al. (2025)	3956742	2237	3249776	1452.74	6.83846	216	3061	1470	2049	CASENT0882109	Panama
EX2573	Leptogenys_rouxi	PRJNA1196817	SAMN46186070	SRR32615916	PV931024	Dore et al. (2025)	4432812	2244	1663647	741.376	3.82284	185	1887	730	179	CASENT0887830	New Caledonia
EX2333	Leptogenys_rufa	PRJNA1196817	SAMN46186071	SRR32615915	PV931025	Dore et al. (2025)	4355848	2325	2747146	1181.57	5.41655	215	2967	1182	1843	CASENT0613790	Honduras
MAMI0576	Leptogenys_sahamalaza	PRJNA1125038	SAMN45152763	SRR32934230	PX697521	Camacho et al. (2025)	4205419	2158	1580621	732.447	5.78168	229	2817	710	262	CASENT0416181	Madagascar
MAMI0577	Leptogenys_saussurei	PRJNA1125038	SAMN45152764	SRR32934685	PV931026	Camacho et al. (2025)	4668950	2367	2861691	1208.99	9.34902	229	6219	1179	1638	CASENT0162147	Madagascar
D2489	Leptogenys_schwabi	PRJNA1196817	SAMN46186072	SRR32615913	PV931027	Dore et al. (2025)	3787225	2338	2809292	1201.58	6.27477	217	2599	1202	1808	CASENT0888229	South Africa
EX2574	Leptogenys_sjostedti	PRJNA1196817	SAMN46186073	SRR32615912		Dore et al. (2025)	802991	1958	639558	326.638	1.64617	207	845	321	0	CASENT0887828	Australia
D2104	Leptogenys_sjostedti_nr	PRJNA1196817	SAMN46186074	SRR32615911	PV931028	Dore et al. (2025)	4225239	2219	3648184	1644.07	8.12203	213	4420	1682	2097	CASENT0270585	Australia
EX2868	Leptogenys_stuhlmanni	PRJNA1196817	SAMN46186075	SRR32615910	PV931029	Dore et al. (2025)	3812787	2369	1723280	727.429	3.88005	215	3590	719	129	CASENT0081182	Central African Republic
MAMI0578	Leptogenys_suarensis	PRJNA1125038	SAMN45152765	SRR32934377	PX697522	Camacho et al. (2025)	3210661	2396	2483694	1036.6	8.74414	235	7028	990	1171	CASENT0136115	Madagascar
MAMI0579	Leptogenys_tatsimo	PRJNA1125038	SAMN45152766	SRR32934686		Camacho et al. (2025)	3451043	2389	2390705	1000.71	10.152	229	14821	963	1078	CASENT0247281	Madagascar
EX2854	Leptogenys_th02	PRJNA1196817	SAMN46186076	SRR32615909	PV931030	Dore et al. (2025)	2658238	2342	1543292	658.963	3.29883	225	3213	657	36	CASENT0269418	Thailand
EX2855	Leptogenys_th03	PRJNA1196817	SAMN46186077	SRR32615908	PV931031	Dore et al. (2025)	3797093	2331	1987535	852.653	4.35234	188	3027	845	439	CASENT0268165	Thailand
EX2856	Leptogenys_th04	PRJNA1196817	SAMN46186078	SRR32615907	PV931032	Dore et al. (2025)	5595877	2318	2255247	972.928	4.97342	237	3105	962	966	CASENT0273252	Thailand
EX2857	Leptogenys_th05	PRJNA1196817	SAMN46186079	SRR32615906	PV931033	Dore et al. (2025)	3879415	2061	1854734	899.919	5.16664	58	2933	897	610	CASENT0272724	Thailand
EX2858	Leptogenys_th06	PRJNA1196817	SAMN46186080	SRR32615905	PV931034	Dore et al. (2025)	4743533	2360	2502189	1060.25	5.23024	315	5062	1061	1443	CASENT0131711	Thailand
EX2859	Leptogenys_th07	PRJNA1196817	SAMN46186081	SRR32615904	PV931035	Dore et al. (2025)	3111094	2359	1853246	785.607	3.88611	263	2403	784	239	CASENT0269057	Thailand
EX2860	Leptogenys_th08	PRJNA1196817	SAMN46186082	SRR32615773	PV931036	Dore et al. (2025)	3608551	2367	2122503	896.706	4.29013	312	3478	900	685	CASENT0272249	Thailand
EX2861	Leptogenys_th09	PRJNA1196817	SAMN46186083	SRR32615772	PV931037	Dore et al. (2025)	3287530	2373	1794081	756.039	3.75481	299	2753	751	194	CASENT0273370	Thailand
EX2334	Leptogenys_tiobil	PRJNA1196817	SAMN46186084	SRR32615771	PV931038	Dore et al. (2025)	2598981	2322	2134977	919.456	4.80365	217	1932	941.5	878	JTLC000015013	Venezuela
D2457	Leptogenys_titan	PRJNA1196817	SAMN46186085	SRR32615770	PV931039	Dore et al. (2025)	3312832	2304	2778640	1206.01	6.31258	213	2694	1219	1796	CASENT0815021	Congo
MAMI0799	Leptogenys_toeraniva	PRJNA1125038	SAMN45152767	SRR32934375	PX697523	Camacho et al. (2025)	4424692	2412	2418920	1002.87	8.10731	148	5391	956	1070	CASENT0067668	Madagascar
MAMI0798	Leptogenys_truncatirostris	PRJNA1125038	SAMN45152768	SRR32934373	PX697524	Camacho et al. (2025)	4656816	2418	2020890	835.769	6.34158	229	5019	796	571	CASENT0492967	Madagascar
MAMI0580	Leptogenys_tsingy	PRJNA1125038	SAMN45152769	SRR32934372	PX697525	Camacho et al. (2025)	5007163	2376	2509229	1056.07	9.02881	229	8953	1002	1195	CASENT0247215	Madagascar
D2602	Leptogenys_turneri	PRJNA1196817	SAMN46186086	SRR32615769	PV931040	Dore et al. (2025)	2492836	2330	1442868	619.257	3.02181	209	1505	617	20	CASENT0270582	Australia
EX2835	Leptogenys_turneri	PRJNA1291805	SAMN50263961	SRR34830512	PX697509	This study.	1031904	2023	615782	304.391	1.47995	205	816	294	0	CASENT0217531	Australia
EX2328	Leptogenys_ug01	PRJNA1196817	SAMN46186087	SRR32615768	PV931041	Dore et al. (2025)	4095370	2157	2575470	1194.01	6.60325	208	3011	1224	1657	CASENT0639794	Uganda
EX2881	Leptogenys_ug01	PRJNA1291805	SAMN50263962	SRR34830511	PX697526	This study.	7726151	2263	2551109	1127.31	6.22886	65	3515	1097	1507	CASENT0352418	Uganda
EX2883	Leptogenys_ug03	PRJNA1196817	SAMN46186088	SRR32615767	PV931042	Dore et al. (2025)	4967595	2355	2468425	1048.16	5.80086	283	8619	1042	1380	CASENT0352399	Uganda
EX2885	Leptogenys_ug05	PRJNA1196817	SAMN46186089	SRR32615766	PV931043	Dore et al. (2025)	4143529	2352	2213211	940.991	4.69419	309	3021	940	874	CASENT0352404	Uganda
EX2886	Leptogenys_ug06	PRJNA1196817	SAMN46186090	SRR32615765	PV931044	Dore et al. (2025)	6668825	2189	2308735	1054.7	7.02174	259	9791	1028	1245	CASENT0356145	Uganda
EX2841	Leptogenys_unistimulosa	PRJNA1196817	SAMN46186091	SRR32615764	PV931045	Dore et al. (2025)	4868475	2378	2803621	1178.98	5.45819	218	4137	1183.5	1867	CASENT0373353	Peru
EX2458	Leptogenys_unistimulosa	PRJNA1291805	SAMN50263963	SRR34830510	PX697528	This study.	4725039	1984	2042750	1029.61	5.61044	219	3720	1037	1131	CASENT0627005	Guyana
MAMI0581	Leptogenys_variabilis	PRJNA1125038	SAMN45152770	SRR32934374	PV931046	Camacho et al. (2025)	3010863	2388	1985151	831.303	13.6763	212	27677	779	519	CASENT0247206	Madagascar
MAMI0582	Leptogenys_vatovavy	PRJNA1125038	SAMN45152771	SRR32934371	PV931047	Camacho et al. (2025)	2687282	2317	1581264	682.462	6.58478	207	10507	653	201	CASENT0061172	Madagascar
EX3013	Leptogenys_violacea	PRJNA1196817	SAMN46186092	SRR32615762	PV931048	Dore et al. (2025)	2002022	2196	1246153	567.465	3.86915	66	2242	563	34	CASENT0650191	Papua New Guinea
MAMI0583	Leptogenys_vitsy	PRJNA1125038	SAMN45152772	SRR32934370	PV931049	Camacho et al. (2025)	5409698	2418	2827300	1169.27	10.434	230	8997	1095	1486	CASENT0210132	Madagascar
MAMI0584	Leptogenys_voeltzkowi	PRJNA1125038	SAMN45152773	SRR32934368	PX697529	Camacho et al. (2025)	3029153	2339	1877690	802.775	6.0638	230	5224	782	483	CASENT0134383	Madagascar
EX2370	Leptogenys_volcanica	PRJNA1196817	SAMN46186093	SRR32615761	PV931050	Dore et al. (2025)	4865105	1511	2079722	1376.39	8.73777	233	3351	1408	1322	CASENT0633550	Panama
EX2335	Leptogenys_wheeleri	PRJNA1196817	SAMN46186094	SRR32615760	PV931051	Dore et al. (2025)	4954473	2118	2797825	1320.97	6.98381	201	2626	1349	1797	CASENT0640313	Mexico
D2622	Leptogenys_yerburyi_nr	PRJNA1196817	SAMN46186095	SRR32615759	PV931052	Dore et al. (2025)	4656203	2062	1840925	892.786	4.87513	233	2198	899	618	CASENT0270546	India
EX2361	Leptogenys_yocota	PRJNA1196817	SAMN46186096	SRR32615758	PV931053	Dore et al. (2025)	4410628	1863	2295908	1232.37	6.89786	212	2962	1251	1501	CASENT0615757	Honduras
D2473	Loboponera_afrc_gh01	PRJNA1196817	SAMN46186097	SRR32615661	PV931054	Dore et al. (2025)	4627735	2307	3379902	1465.06	7.56778	218	3924	1463	2100	CASENT0815647	Ghana
D0392	Loboponera_politula	PRJNA1196817	SAMN46186098	SRR32615660		Dore et al. (2025)	1290507	2371	1565882	660.431	4.10193	143	1870	659	109	CASENT0003095	Cameroon
D2477	Loboponera_vigilans	PRJNA1291805	SAMN50263964	SRR34830509	PX697530	This study.	2587082	840	761068	906.033	10.2179	124	1788	927.5	340	CASENT0250061	Congo
EX1435	Mayaponera_arhuaca	PRJNA563172	SAMN12670055	SRR10083046	PV931055	Longino & Branstetter 2020	2795572	2408	2239678	930.099	5.50577	208	2675	929	903	INBIOCRI001241794	Costa Rica
EX1434	Mayaponera_becculata	PRJNA563172	SAMN12670057	SRR10083044	PV931056	Longino & Branstetter 2020	3156896	2415	2258550	935.217	5.76197	207	3628	923	916	CASENT0633229	Costa Rica
D2105	Mayaponera_conicula	PRJNA1196817	SAMN46186099	SRR32615659	PV931057	Dore et al. (2025)	4353235	2215	2506825	1131.75	5.87191	217	3746	1139	1573	CASENT0882077	Venezuela
EX1649	Mayaponera_constricta	PRJNA360290	SAMN06208915	SRR5150679	PV931058	Branstetter, Longino et al. (2017)	3041130	2403	3102576	1291.13	7.65041	209	3771	1289	1961	CASENT0636005	Costa Rica
EX1436	Mayaponera_pergandei	PRJNA563172	SAMN12670065	SRR10083035	PV931059	Longino & Branstetter 2020	2980509	2412	2760971	1144.68	7.07714	206	6584	1142	1674	INB0003695621	Costa Rica
EX2365	Megaponera_analis	PRJNA1196817	SAMN46186100	SRR32615658	PV931060	Dore et al. (2025)	6195226	2139	2652360	1240	7.04845	209	2972	1223	1706	CASENT0618987	Uganda
EX2707	Mesoponera_afr02	PRJNA1196817	SAMN46186101	SRR32615657	PV931061	Dore et al. (2025)	3582469	2124	1837683	865.199	4.68105	207	3354	862	485	CASENT0923386	Gabon
EX2710	Mesoponera_afr02	PRJNA1291805	SAMN50263967	SRR34830602		This study.	2716113	2250	1107837	492.372	2.87877	207	1885	489	11	CASENT0923388	Democratic Republic of Congo
EX2711	Mesoponera_afr02	PRJNA1291805	SAMN50263965	SRR34830508	PX697533	This study.	2683435	2210	1135269	513.696	2.81355	207	1613	513	7	CASENT0317060	Democratic Republic of Congo
EX2720	Mesoponera_afr02	PRJNA1291805	SAMN50263966	SRR34830603	PX697547	This study.	6355968	1937	2238156	1155.48	6.4589	191	2953	1172	1433	CASENT0356035	Uganda
D2397	Mesoponera_afrc_zm02	PRJNA1196817	SAMN46186103	SRR32615654	PV931062	Dore et al. (2025)	3648332	2301	2986888	1298.08	6.35471	182	3576	1327	1958	CASENT0254421	Zambia
EX2719	Mesoponera_afrc_zm02	PRJNA1291805	SAMN50263968	SRR34830601	PX697546	This study.	2124065	2254	1742297	772.98	4.3409	177	2991	780.5	235	CASENT0355032	Uganda
D2393	Mesoponera_ambigua	PRJNA1196817	SAMN46186104	SRR32615653	PV931063	Dore et al. (2025)	2608633	2359	2847380	1207.03	5.962	250	2453	1241	1864	CASENT0254413	Zambia
D2398	Mesoponera_ambigua	PRJNA1291805	SAMN50263971	SRR34830597	PX697534	This study.	3188363	2341	2776807	1186.16	5.81737	208	2325	1211	1812	CASENT0815530	Uganda
EX2326	Mesoponera_ambigua	PRJNA1291805	SAMN50263970	SRR34830598	PX697535	This study.	4361136	2222	3053699	1374.3	6.91529	207	2893	1410	1948	CASENT0629612	Uganda
EX2717	Mesoponera_ambigua	PRJNA1291805	SAMN50263969	SRR34830600	PX697544	This study.	2636011	2235	1470971	658.153	4.01334	207	2015	663	59	CASENT0355299	Uganda
EX2575	Mesoponera_australis	PRJNA1196817	SAMN46186105	SRR32615652	PV931064	Dore et al. (2025)	2066508	2225	2249747	1011.12	5.46845	211	3070	1032	1243	CASENT0887831	Australia
D2399	Mesoponera_caffraria	PRJNA1196817	SAMN46186106	SRR32615651	PV931065	Dore et al. (2025)	3993509	2383	2675187	1122.61	5.59061	207	2672	1145	1684	CASENT0816544	Tanzania
D2106	Mesoponera_caffraria	PRJNA1291805	SAMN50263975	SRR34830593	PX697536	This study.	3324440	2247	2642016	1175.8	6.06331	232	2425	1197	1690	CASENT0882094	Uganda
EX2708	Mesoponera_caffraria	PRJNA1291805	SAMN50263972	SRR34830596	PX697531	This study.	3500888	2279	1520528	667.191	3.92009	207	1996	664	90	CASENT0402826	Central African Republic
EX2712	Mesoponera_caffraria	PRJNA1291805	SAMN50263973	SRR34830595	PX697543	This study.	3086254	2276	2220276	975.517	5.13401	230	2445	998	1128	CASENT0746601	Kenya
EX2715	Mesoponera_caffraria	PRJNA1291805	SAMN50263974	SRR34830594	PX697539	This study.	5035799	2077	2357933	1135.26	5.82275	259	2774	1149	1509	CASENT0775993	Mozambique
MAMI0749	Mesoponera_elisae	PRJNA1125038	SAMN45152840	SRR32983523	PV931066	Camacho et al. (2025)	4363562	2372	3469296	1462.6	11.3512	87	10852	1407.5	2006	CASENT0803835	Madagascar
EX2705	Mesoponera_elisae	PRJNA1291805	SAMN50263977	SRR34830591	PX697542	This study.	4832169	2264	2015742	890.345	4.44807	204	2564	892	598	CASENT0066899	Zambia
EX2714	Mesoponera_elisae	PRJNA1291805	SAMN50263976	SRR34830592	PX697538	This study.	3345236	2225	2377155	1068.38	5.3113	214	2933	1092	1458	CASENT0777848	Mozambique
MAMI0585	Mesoponera_elisae	PRJNA1125038	SAMN45152841	SRR32983514	PX697541	Camacho et al. (2025)	4521977	2363	2918269	1234.98	10.6407	239	9238	1169	1601	CASENT0292390	Madagascar
MAMI1445	Mesoponera_melanaria	PRJNA1196817	SAMN46186107	SRR32615650	PV931067	Dore et al. (2025)	5256225	2372	3231662	1362.42	10.7753	235	4930	1279	1882	CASENT0159885	Seychelles
D2497	Mesoponera_melanaria	PRJNA1291805	SAMN50263978	SRR34830590		This study.	3235252	2345	1916364	817.213	4.37301	215	2118	823	376	CASENT0249169	India
EX3024	Mesoponera_mj_sp6	PRJNA1196817	SAMN46186108	SRR32615649	PV931068	Dore et al. (2025)	2996703	2190	1150241	525.224	3.34419	160	2592	515	26	CASENT0650202	Papua New Guinea
EX3023	Mesoponera_papuana	PRJNA1196817	SAMN46186109	SRR32615648	PV931070	Dore et al. (2025)	1970239	2329	1889165	811.149	4.3767	207	2053	825	394	CASENT0650201	Papua New Guinea
EX2336	Mesoponera_papuana_cf	PRJNA1196817	SAMN46186110	SRR32615647	PV931069	Dore et al. (2025)	4798584	2271	2894524	1274.56	6.76805	203	3937	1306	1855	CASENT0635356	Malaysia
D2822	Mesoponera_psw_my01	PRJNA1196817	SAMN46186111	SRR32615646	PV931071	Dore et al. (2025)	956651	2063	2027338	982.714	5.87016	207	2472	1020	1088	CASENT0886722	Malaysia
EX2337	Mesoponera_rubra	PRJNA1196817	SAMN46186112	SRR32615756	PV931072	Dore et al. (2025)	3218052	2321	2954828	1273.08	6.0955	224	2584	1302	1956	CASENT0634162	Malaysia
EX2364	Mesoponera_subiridescens	PRJNA1196817	SAMN46186113	SRR32615755	PV931073	Dore et al. (2025)	4256038	2181	3389800	1554.24	7.73108	215	4531	1584	2050	CASENT0619018	Uganda
EX2713	Mesoponera_subiridescens	PRJNA1291805	SAMN50263981	SRR34830474	PX697537	This study.	4928707	2152	2546358	1183.25	5.68186	220	3060	1197	1712	CASENT0785051	Mozambique
EX2716	Mesoponera_subiridescens	PRJNA1291805	SAMN50263980	SRR34830475	PX697540	This study.	2360844	1960	1476102	753.113	5.83989	209	5454	769	260	CASENT0776449	Mozambique
EX2718	Mesoponera_subiridescens	PRJNA1291805	SAMN50263979	SRR34830589	PX697545	This study.	3009622	2245	1910787	851.13	4.72052	209	3601	865	524	CASENT0355130	Uganda
D2394	Mesoponera_weberi	PRJNA1196817	SAMN46186102	SRR32615655		Dore et al. (2025)	1294072	2371	2330525	982.929	5.39822	208	2383	1020	1267	CASENT0815823	Ghana
EX2709	Mesoponera_weberi	PRJNA1291805	SAMN50263983	SRR34830472	PX697532	This study.	4492052	2244	1512740	674.127	3.85121	212	1990	679.5	78	CASENT0923387	Gabon
EX2721	Mesoponera_weberi	PRJNA1291805	SAMN50263982	SRR34830473	PX697548	This study.	2872104	2260	1916563	848.037	4.32577	57	3883	860	421	CASENT0355045	Uganda
EX3025	Myopias_bg02	PRJNA1196817	SAMN46186114	SRR32615754	PV931074	Dore et al. (2025)	5121551	2293	3580153	1561.34	7.85298	217	3884	1600	2119	CASENT0650203	Papua New Guinea
EX3064	Myopias_bg02	PRJNA1291805	SAMN50263984	SRR34830471	PX697549	This study.	2458003	2278	2679707	1176.34	6.71764	205	3930	1213	1697	CASENT0650361	Papua New Guinea
EX2999	Myopias_breviloba	PRJNA1196817	SAMN46186115	SRR32615753	PV931075	Dore et al. (2025)	2265149	2317	2373696	1024.47	5.39157	219	2842	1057	1373	CASENT0923423	Malaysia
D2107	Myopias_breviloba	PRJNA1291805	SAMN50263985	SRR34830470	PX697551	This study.	4408250	2294	2727816	1189.11	6.13337	211	3051	1204	1751	CASENT0882107	Malaysia
EX2687	Myopias_breviloba	PRJNA1291805	SAMN50263816	SRR34830487	PX697552	This study.	4148295	2268	1834816	809.002	4.13309	208	1830	815.5	319	ZRC_ENT00007263	Singapore
D2108	Myopias_concava_nr	PRJNA1196817	SAMN46186116	SRR32615752	PV931076	Dore et al. (2025)	2909404	2319	2845319	1226.96	6.06549	226	2928	1250	1862	CASENT0882100	Malaysia
EX2368	Myopias_concava_nr	PRJNA1291805	SAMN50263986	SRR34830469	PX697550	This study.	2645169	2133	2945913	1381.11	7.59489	214	2760	1431	1832	CASENT0634948	Malaysia
EX2990	Myopias_darioi	PRJNA1196817	SAMN46186117	SRR32615751	PV931077	Dore et al. (2025)	3153639	1893	1958559	1034.63	6.04222	96	2763	1062	1151	CASENT0915974	Malaysia
EX3129	Myopias_delta	PRJNA1196817	SAMN46186118	SRR32615750	PV931078	Dore et al. (2025)	1674975	2315	2186584	944.529	4.89713	212	2101	968	1029	CASENT0650663	Papua New Guinea
EX2661	Myopias_hania	PRJNA1196817	SAMN46186119	SRR32615749	PV931079	Dore et al. (2025)	2190283	2234	1952615	874.044	5.4769	209	2094	899	710	CASENT0713650	China
EX2338	Myopias_maligna	PRJNA1196817	SAMN46186120	SRR32615748	PV931080	Dore et al. (2025)	3328533	2304	3021735	1311.52	6.422	265	2602	1349.5	1944	CASENT0634692	Malaysia
EX2993	Myopias_maligna	PRJNA1291805	SAMN50263987	SRR34830468	PX697554	This study.	2771461	2355	2636402	1119.49	5.84978	207	4313	1155	1678	CASENT0722234	Malaysia
EX3062	Myopias_mj_ohu_1	PRJNA1196817	SAMN46186121	SRR32615747	PV931081	Dore et al. (2025)	2675435	2232	1934425	866.678	4.76636	210	2095	878	611	CASENT0650359	Papua New Guinea
EX3018	Myopias_mj_sp6	PRJNA1196817	SAMN46186122	SRR32615745	PV931082	Dore et al. (2025)	3537584	1925	1551985	806.226	4.98483	212	2475	813	300	CASENT0650196	Papua New Guinea
EX3060	Myopias_mj_sp9	PRJNA1196817	SAMN46186123	SRR32615744		Dore et al. (2025)	974277	2286	2870016	1255.48	6.85884	209	3273	1307	1845	CASENT0650357	Papua New Guinea
EX3061	Myopias_mj_utai_1	PRJNA1196817	SAMN46186124	SRR32615743	PV931083	Dore et al. (2025)	1340939	2232	1368176	612.982	3.4282	208	1547	620	19	CASENT0650358	Papua New Guinea
EX2996	Myopias_my01	PRJNA1196817	SAMN46186125	SRR32615742	PV931084	Dore et al. (2025)	4113749	2321	2500412	1077.3	5.09257	207	2178	1100	1554	CASENT0386602	Malaysia
D0949	Myopias_my01	PRJNA1291805	SAMN50263988	SRR34830467	PX697553	This study.	2916775	2417	1798577	744.136	5.1246	207	5909	734	248	CASENT0179634	Malaysia
EX2994	Myopias_my05	PRJNA1196817	SAMN46186126	SRR32615645	PV931085	Dore et al. (2025)	2237573	2330	2630221	1128.85	5.70767	218	3838	1163	1685	CASENT0386216	Malaysia
EX2995	Myopias_my06	PRJNA1291805	SAMN50263989	SRR34830466	PX697555	This study.	2645412	1152	1101509	956.171	8.45453	210	2641	997	572	CASENT0923422	Papua New Guinea
EX2997	Myopias_my08	PRJNA1196817	SAMN46186127	SRR32615644	PV931086	Dore et al. (2025)	2155938	2168	1963605	905.722	4.92128	220	2327	927.5	776	CASENT0214983	Malaysia
EX2998	Myopias_my09	PRJNA1196817	SAMN46186128	SRR32615643	PV931087	Dore et al. (2025)	3324604	2329	2347131	1007.78	5.13036	229	2133	1036	1303	CASENT0384742	Malaysia
EX3000	Myopias_my11	PRJNA1196817	SAMN46186129	SRR32615642	PV931088	Dore et al. (2025)	3897793	2307	2157442	935.172	4.2957	214	2161	949	875	CASENT0131808	Thailand
EX3019	Myopias_papua	PRJNA1196817	SAMN46186130	SRR32615641	PV931089	Dore et al. (2025)	2976442	2273	1700665	748.203	3.78033	212	1858	751	158	CASENT0650197	Papua New Guinea
EX2991	Myopias_ph01	PRJNA1196817	SAMN46186131	SRR32615640	PV931090	Dore et al. (2025)	3039065	2267	2259480	996.683	4.99923	213	1937	1025	1252	CASENT0267003	Philippines
EX2992	Myopias_ph02	PRJNA1196817	SAMN46186132	SRR32615638	PV931091	Dore et al. (2025)	2374519	2196	2003532	912.355	5.26667	178	4726	939	817	CASENT0265851	Philippines
D1033	Myopias_tenuis	PRJNA1196817	SAMN46186133	SRR32615637	PV931092	Dore et al. (2025)	3256353	2266	2109527	930.947	6.37661	212	2602	904.5	844	CASENT0106254	Australia
EX2288	Neoponera_aenescens	PRJNA1196817	SAMN46186134	SRR32615636		Dore et al. (2025)	1663332	2372	1971733	831.253	4.51141	217	1953	817	466	CASENT0649098	Costa Rica
EX2296	Neoponera_antecurvata	PRJNA1196817	SAMN46186135	SRR32615635	PV931093	Dore et al. (2025)	3189657	2416	2035996	842.714	4.83859	208	2171	833.5	550	CASENT0649083	Honduras
EX2302	Neoponera_apicalis	PRJNA1196817	SAMN46186136	SRR32615634	PV931094	Dore et al. (2025)	4077809	2364	2805318	1186.68	6.32206	244	3411	1150.5	1823	CASENT0649089	Mexico
EX2424	Neoponera_bactronica	PRJNA1196817	SAMN46186137	SRR32615633	PV931095	Dore et al. (2025)	2164480	2334	1478181	633.325	3.72358	209	3377	637	43	DZUP549372	Brazil
EX2413	Neoponera_bactronica	PRJNA1291805	SAMN50263817	SRR34830476		This study.	1714195	1088	295676	271.761	1.81995	159	849	257	0	INPAHYM033801-2	Brazil
EX2443	Neoponera_bra164	PRJNA1196817	SAMN46186138	SRR32615632	PV931096	Dore et al. (2025)	3809890	2263	2710386	1197.7	5.92649	218	3474	1224	1760	DZUP549354	Brazil
EX2425	Neoponera_bra1761	PRJNA1291805	SAMN50263990	SRR34830464		This study.	775982	1080	302049	279.675	1.83061	57	594	266	0	ATPFOR1978	French Guiana
EX2414	Neoponera_bra549385	PRJNA1196817	SAMN46186139	SRR32615631	PV931097	Dore et al. (2025)	3035107	2393	2229714	931.765	4.45354	208	2278	939	881	DZUP549385	Brazil
EX2455	Neoponera_bucki	PRJNA1196817	SAMN46186140	SRR32615630	PV931098	Dore et al. (2025)	2871704	1036	871637	841.348	7.5829	199	2593	854	272	DZUP549431	Brazil
EX2442	Neoponera_bucki	PRJNA1291805	SAMN50263991	SRR34830463		This study.	2346625	2007	756904	377.132	1.9587	194	822	371	0	CASENT0649902	Brazil
EX2266	Neoponera_bugabensis	PRJNA1196817	SAMN46186141	SRR32615741	PV931099	Dore et al. (2025)	3279629	2375	1907175	803.021	5.17995	212	2675	774	464	CASENT0619590	Nicaragua
EX2444	Neoponera_carbonaria	PRJNA1196817	SAMN46186142	SRR32615739	PV931100	Dore et al. (2025)	4660806	2261	1777870	786.32	3.70578	233	1847	788	205	CASENT0649898	Ecuador
EX2402	Neoponera_carbonaria	PRJNA1291805	SAMN50263992	SRR34830462		This study.	2283698	2351	1436873	611.175	3.13679	214	1603	609	17	CASENT0649889	Ecuador
EX2245	Neoponera_carinulata	PRJNA1196817	SAMN46186143	SRR32615738	PV931101	Dore et al. (2025)	2658399	1926	1411067	732.641	5.40772	207	1979	711.5	223	CASENT0640212	Mexico
EX2246a	Neoponera_cavinodis	PRJNA1196817	SAMN46186144	SRR32615737		Dore et al. (2025)	571712	2177	1383509	635.512	3.71987	208	1716	659	16	CASENT0649003	Peru
EX2411	Neoponera_chyzeri	PRJNA1196817	SAMN46186145	SRR32615736	PV931102	Dore et al. (2025)	3992603	2332	1663073	713.153	3.4799	224	2153	710	99	CASENT0649892	Ecuador
EX2410	Neoponera_chyzeri	PRJNA1291805	SAMN50263993	SRR34830461		This study.	3408939	2121	1432694	675.48	3.53079	200	1376	671	63	CASENT0649891	Colombia
EX2987	Neoponera_commutata	PRJNA1196817	SAMN46186146	SRR32615735	PV931103	Dore et al. (2025)	2814737	2246	1802379	802.484	4.16763	193	1870	815	301	CASENT0765382	Peru
EX3089	Neoponera_concava	PRJNA1196817	SAMN46186147	SRR32615734		Dore et al. (2025)	570565	1977	1178951	596.333	3.80048	208	1564	606	21	DZUP549361	Brazil
EX2248	Neoponera_cooki	PRJNA1196817	SAMN46186148	SRR32615733	PV931104	Dore et al. (2025)	5421680	2303	2610128	1133.36	6.00215	219	3374	1102	1561	CASENT0646173	French Guiana
EX2451	Neoponera_crenata	PRJNA1196817	SAMN46186149	SRR32615732	PV931105	Dore et al. (2025)	3485542	1924	2028766	1054.45	5.76566	221	2429	1073	1175	CASENT0649900	Brazil
EX2403	Neoponera_curvinodis	PRJNA1291805	SAMN50263818	SRR34830561		This study.	1463886	1607	449575	279.76	1.51707	82	737	267	0	INPAHYM033800	Brazil
EX2278	Neoponera_dismarginata	PRJNA1196817	SAMN46186151	SRR32615730	PV931106	Dore et al. (2025)	3045241	2370	2360531	996.005	4.72953	210	2364	991	1143	CASENT0637094	Costa Rica
EX2416	Neoponera_donosoi	PRJNA1196817	SAMN46186152	SRR32615728	PV931107	Dore et al. (2025)	1526837	2288	1514131	661.771	3.61274	208	1992	664	54	CASENT0649894	Ecuador
EX2417	Neoponera_ecu2923	PRJNA1196817	SAMN46186153	SRR32615727	PV931108	Dore et al. (2025)	917961	2047	802733	392.151	3.53942	139	5543	379	5	MEPNINV2923	Ecuador
EX2418	Neoponera_ecu33723	PRJNA1196817	SAMN46186154	SRR32615726	PV931109	Dore et al. (2025)	2371289	2212	1518247	686.368	3.46042	208	1712	689	57	DZUP549355	Ecuador
EX2407	Neoponera_ecu4862	PRJNA1196817	SAMN46186155	SRR32615629	PV931110	Dore et al. (2025)	2184543	2400	1522783	634.493	3.02015	208	1629	632.5	36	ATPFOR2001	Panama
EX2419	Neoponera_eleonorae	PRJNA1196817	SAMN46186156	SRR32615628	PV931111	Dore et al. (2025)	3203928	2273	1745280	767.831	3.93706	217	2269	773	209	CASENT0649895	Ecuador
EX2405	Neoponera_eleonorae	PRJNA1291805	SAMN50263819	SRR34830438	PX697558	This study.	3435865	2361	1483753	628.443	3.43174	209	1702	624	50	MEPNINV30157	Ecuador
EX2250	Neoponera_emiliae	PRJNA1196817	SAMN46186157	SRR32615627		Dore et al. (2025)	1957625	2339	1676057	716.57	4.32606	225	2103	703	195	JTLC000015100	Venezuela
EX2447	Neoponera_fauveli	PRJNA1196817	SAMN46186158	SRR32615626	PV931112	Dore et al. (2025)	4577768	1921	2389307	1243.78	6.69145	207	2753	1264	1561	CASENT0649899	Colombia
EX2988	Neoponera_fiebrigi	PRJNA1196817	SAMN46186159	SRR32615625	PV931113	Dore et al. (2025)	944641	2110	645381	305.868	1.34138	207	835	298	0	CASENT0872952	Brazil
EX2456	Neoponera_fisheri	PRJNA1196817	SAMN46186160	SRR32615624	PV931114	Dore et al. (2025)	9696000	1882	2822230	1499.59	8.27568	166	3079	1532.5	1712	CASENT0843090	Panama
EX2274	Neoponera_foetida	PRJNA1196817	SAMN46186161	SRR32615623	PV931115	Dore et al. (2025)	2747604	2314	2412493	1042.56	5.07989	213	2424	1026.5	1310	CASENT0633624	Panama
EX2408	Neoponera_fusca	PRJNA1196817	SAMN46186162	SRR32615621	PV931116	Dore et al. (2025)	5247966	2275	2107316	926.293	5.06656	208	2411	928	839	CASENT0649890	Colombia
D2111	Neoponera_globularia	PRJNA1196817	SAMN46186163	SRR32615620	PV931117	Dore et al. (2025)	2955683	2050	2432415	1186.54	6.47714	213	2188	1217	1540	CASENT0862739	French Guiana
EX2448	Neoponera_goeldii	PRJNA1196817	SAMN46186164	SRR32615619		Dore et al. (2025)	1358189	2262	1207525	533.831	3.04031	208	1751	540	7	MEPNINV37890	Ecuador
EX2415	Neoponera_gojira	PRJNA1196817	SAMN46186165	SRR32615618	PV931118	Dore et al. (2025)	2973090	2324	1822914	784.386	3.85759	187	1712	793	246	DZUP549444	Brazil
EX2420	Neoponera_hispida	PRJNA1196817	SAMN46186166	SRR32615617	PV931119	Dore et al. (2025)	3295372	2341	2004763	856.37	4.14311	203	1956	871	532	UTIC00211977	Ecuador
EX2427	Neoponera_hispida	PRJNA1291805	SAMN50263820	SRR34830633	PX697559	This study.	2100379	2194	1222615	557.254	3.12467	207	2412	558	8	ICN004347	Colombia
EX2428	Neoponera_holcotyle	PRJNA1196817	SAMN46186167	SRR32615616	PV931120	Dore et al. (2025)	1945811	2211	960626	434.476	2.41695	207	1268	425	4	ICN001374	Colombia
EX2273	Neoponera_insignis	PRJNA1196817	SAMN46186168	SRR32615615	PV931121	Dore et al. (2025)	2451553	2171	1862666	857.976	5.33381	211	2169	850	582	CASENT0633623	Panama
EX2429	Neoponera_inversa	PRJNA1196817	SAMN46186169	SRR32615614	PV931122	Dore et al. (2025)	5370017	2109	2208578	1047.22	5.3724	213	4041	1061	1297	CASENT0649896	Brazil
EX2249	Neoponera_inversa	PRJNA1196817	SAMN46186150	SRR32615731		Dore et al. (2025)	759426	2102	1015153	482.946	3.9435	77	3089	458	10	CASENT0636952	Costa Rica
EX2430	Neoponera_inversa	PRJNA1291805	SAMN50263822	SRR34830611		This study.	2243753	2292	1580907	689.75	3.59733	213	2485	696	68	MEPNINV37891	Ecuador
EX2431	Neoponera_inversa	PRJNA1291805	SAMN50263821	SRR34830622		This study.	1874963	2219	1496502	674.404	3.47915	216	1673	683	40	DZUP549387	Brazil
EX2409	Neoponera_jtl021	PRJNA1196817	SAMN46186170	SRR32615901	PV931123	Dore et al. (2025)	2463749	2306	2031874	881.125	4.46907	213	3859	893	634	CASENT0610994	Guatemala
EX2449	Neoponera_laevigata	PRJNA1196817	SAMN46186171	SRR32615900	PV931124	Dore et al. (2025)	4101047	2250	2620954	1164.87	5.42281	245	2720	1187	1712	ATPFOR2006	Brazil
EX2450	Neoponera_latinoda	PRJNA1196817	SAMN46186172	SRR32615898	PV931125	Dore et al. (2025)	2335836	1913	1415608	739.994	3.86596	210	1852	746	92	DZUP549353	Brazil
EX2251	Neoponera_lineaticeps	PRJNA1196817	SAMN46186173	SRR32615897	PV931126	Dore et al. (2025)	3272381	2354	1648510	700.302	4.74339	207	3557	682	234	CASENT0644884	Costa Rica
EX2359	Neoponera_luteola	PRJNA1196817	SAMN46186174	SRR32615896	PV931127	Dore et al. (2025)	3361729	2298	2459478	1070.27	5.12391	226	2484	1081	1506	CASENT0649006	Peru
EX2432	Neoponera_magnifica_1	PRJNA1196817	SAMN46186175	SRR32615895	PV931128	Dore et al. (2025)	2548624	2268	1029397	453.879	2.52423	181	1958	443	7	ATPFOR1962	Brazil
EX2401	Neoponera_magnifica_2	PRJNA1196817	SAMN46186176	SRR32615894		Dore et al. (2025)	948701	1430	429490	300.343	1.86701	157	715	286	0	ATPFOR1965	Brazil
EX2398	Neoponera_magnifica_4	PRJNA1196817	SAMN46186177	SRR32615893	PV931129	Dore et al. (2025)	2205099	2316	1334973	576.413	3.25107	207	2181	576	20	CASENT0649888	Brazil
EX2434	Neoponera_marginata	PRJNA1196817	SAMN46186178	SRR32615892	PV931130	Dore et al. (2025)	2422867	1577	1660939	1053.23	7.13787	211	2234	1079	965	CASENT0649897	Brazil
EX2277	Neoponera_mashpi	PRJNA1196817	SAMN46186179	SRR32615891	PV931131	Dore et al. (2025)	5910424	2332	2823260	1210.66	10.1989	217	4181	1145	1494	CASENT0637827	Costa Rica
EX2406	Neoponera_mashpi	PRJNA1291805	SAMN50263823	SRR34830552	PX697556	This study.	1781310	2280	2011549	882.258	4.55908	209	2370	896	652	DZUP549408	French Guiana
EX2446	Neoponera_mashpi	PRJNA1291805	SAMN50263824	SRR34830541	PX697557	This study.	5086829	2118	2371818	1119.84	5.84638	218	2687	1126	1466	MEPNINV38315-1	Ecuador
EX2435	Neoponera_metanotalis	PRJNA1196817	SAMN46186180	SRR32615890	PV931133	Dore et al. (2025)	1455363	1867	709108	379.811	2.66355	151	1702	367	4	UFV-LABECOL-000625	Brazil
EX2422	Neoponera_metanotalis_2	PRJNA1196817	SAMN46186181	SRR32615889	PV931132	Dore et al. (2025)	1995519	2164	874111	403.933	2.49439	207	3032	398	4	ATPFOR1997	Brazil
EX2282	Neoponera_moesta	PRJNA1196817	SAMN46186182	SRR32615886	PV931134	Dore et al. (2025)	3041123	2327	2110720	907.056	5.25741	224	2533	883	726	CASENT0631798	Mexico
EX2452	Neoponera_oberthueri	PRJNA1196817	SAMN46186183	SRR32615437	PV931135	Dore et al. (2025)	2613310	2346	1621971	691.377	3.37419	208	2285	694.5	63	DZUP549437	Brazil
EX2436	Neoponera_obscuricornis	PRJNA1196817	SAMN46186184	SRR32615436	PV931136	Dore et al. (2025)	5634315	2274	2374336	1044.12	5.75403	225	8231	1056.5	1380	DZUP549364	Brazil
EX2453	Neoponera_recava	PRJNA1196817	SAMN46186185	SRR32615435	PV931137	Dore et al. (2025)	2584870	1902	1435979	754.984	4.15864	211	2245	757	142	UTIC00212810	Ecuador
EX2437	Neoponera_rostrata	PRJNA1291805	SAMN50263826	SRR34830599	PX697560	This study.	2050883	1650	530957	321.792	2.03769	85	761	305	0	DZUP549441	Brazil
EX3092	Neoponera_rostrata	PRJNA1291805	SAMN50263825	SRR34830514		This study.	12751	249	63892	256.594	2.73126	98	469	247	0	DZUP549430	Brazil
EX2253	Neoponera_rugosula	PRJNA1196817	SAMN46186186	SRR32615434	PV931138	Dore et al. (2025)	3513432	2399	1925315	802.549	4.78949	239	2163	778	458	INB0003606252	Costa Rica
EX2399	Neoponera_schoedli	PRJNA1291805	SAMN50263827	SRR34830588	PX697561	This study.	2154205	2339	1125682	481.266	2.47047	207	1217	479	4	ICN003380	Venezuela
EX2412	Neoponera_schoedli	PRJNA1291805	SAMN50263994	SRR34830460		This study.	2604410	2360	1658382	702.704	3.46073	208	1793	704	87	CASENT0649893	Ecuador
EX2438	Neoponera_schultzi	PRJNA1196817	SAMN46186187	SRR32615433	PV931139	Dore et al. (2025)	898457	2109	997573	473.008	2.5712	207	1128	473	1	UFV-LABECOL-000500	Brazil
EX2439	Neoponera_schultzi_2	PRJNA1291805	SAMN50263995	SRR34830539		This study.	1386854	1977	1417841	717.168	5.24389	207	1634	739	190	ATPFOR1991	Brazil
EX2339	Neoponera_solisi	PRJNA1196817	SAMN46186188	SRR32615432		Dore et al. (2025)	2479875	2271	2138388	941.606	5.01511	210	2544	968	998	INB0003238942	Costa Rica
EX2254	Neoponera_striatinodis	PRJNA1196817	SAMN46186189	SRR32615431	PV931140	Dore et al. (2025)	3345192	2380	2275748	956.197	4.74628	213	2364	950	932	CASENT0636953	Costa Rica
EX2307	Neoponera_theresiae	PRJNA1196817	SAMN46186190	SRR32615430	PV931141	Dore et al. (2025)	2491250	2401	2303635	959.448	4.25536	210	1835	963	1000	CASENT0649094	Costa Rica
EX1650	Neoponera_unidentata	PRJNA360290	SAMN06208924	SRR5150689	PV931142	Branstetter, Longino et al. (2017)	1715591	2381	2390856	1004.14	5.98849	209	2816	1027	1297	CASENT0636011	Costa Rica
EX2454	Neoponera_venusta	PRJNA1196817	SAMN46186191	SRR32615429	PV931143	Dore et al. (2025)	1817838	1998	1210564	605.888	3.68646	170	2298	605.5	17	DZUP549414	Brazil
EX2440	Neoponera_venusta	PRJNA1291805	SAMN50263828	SRR34830465		This study.	620161	1734	543569	313.477	1.68349	207	629	302	0	UFV-LABECOL-000492	Brazil
EX3093	Neoponera_venusta	PRJNA1291805	SAMN50263829	SRR34830534		This study.	401656	1803	877226	486.537	3.37891	208	1528	483	3	UFV-LABECOL-001934	Brazil
EX2270	Neoponera_verenae	PRJNA1196817	SAMN46186192	SRR32615427	PV931144	Dore et al. (2025)	1469742	2268	2062446	909.368	4.41707	209	2510	909	696	CASENT0635079	Costa Rica
EX2299	Neoponera_villosa	PRJNA1196817	SAMN46186193	SRR32615426	PV931146	Dore et al. (2025)	1881106	2184	1093836	500.841	3.9972	206	2645	480.5	20	CASENT0649086	Mexico
EX2423	Neoponera_villosa_cf2	PRJNA1196817	SAMN46186194	SRR32615425	PV931145	Dore et al. (2025)	2017425	2278	1204045	528.554	2.72641	207	1572	532	8	CASENT0249167	Panama
EX2441	Neoponera_zuparkoi	PRJNA1196817	SAMN46186195	SRR32615424	PV931147	Dore et al. (2025)	2436547	2223	1535370	690.675	3.94531	207	3297	697	88	DZUP549348	Peru
D2112	Odontomachus_angulatus	PRJNA1196817	SAMN46186196	SRR32615423	PV931148	Dore et al. (2025)	3359446	2246	2320046	1032.97	5.34651	252	2357	1037	1300	CASENT0270615	Fiji
EX3077	Odontomachus_animosus	PRJNA1196817	SAMN46186197	SRR32615422	PV931149	Dore et al. (2025)	925661	2371	2727710	1150.45	6.16165	209	3075	1197	1750	MJ13282	Papua New Guinea
EX2950	Odontomachus_assiniensis	PRJNA1196817	SAMN46186198	SRR32615885	PV931150	Dore et al. (2025)	2141932	2399	2174424	906.388	4.67025	214	2819	921	829	CASENT0354600	Uganda
D2396	Odontomachus_assiniensis	PRJNA1291805	SAMN50263996	SRR34830538	PX697562	This study.	2843550	2336	1871879	801.318	4.04638	209	1725	806	323	CASENT0821680	Tanzania
EX2275	Odontomachus_bauri	PRJNA1196817	SAMN46186199	SRR32615884	PV931151	Dore et al. (2025)	3459144	2346	2716598	1157.97	5.58857	238	2611	1129	1716	CASENT0633704	Panama
D2113	Odontomachus_biumbonatus	PRJNA1196817	SAMN46186200	SRR32615883	PV931152	Dore et al. (2025)	3839833	2160	3296653	1526.23	7.51324	214	3706	1569	2012	CASENT0882097	Peru
EX2341	Odontomachus_brunneus	PRJNA1196817	SAMN46186201	SRR32615882	PV931153	Dore et al. (2025)	3091881	2293	2450375	1068.63	4.81453	209	2491	1083	1492	CASENT0649761	United States
EX2697	Odontomachus_cephalotes	PRJNA1196817	SAMN46186203	SRR32615879	PV931155	Dore et al. (2025)	7090850	2107	2729114	1295.26	6.56266	209	2749	1301	1801	JTLC000006857	Australia
EX2297	Odontomachus_chelifer	PRJNA1196817	SAMN46186204	SRR32615878	PV931156	Dore et al. (2025)	2920018	2282	2514366	1101.83	5.55925	226	4682	1087.5	1527	CASENT0649084	Panama
EX2340	Odontomachus_chicomendesi	PRJNA1196817	SAMN46186202	SRR32615880	PV931154	Dore et al. (2025)	1438602	2171	1158449	533.602	3.14592	207	1469	540	8	CASENT0649078	Peru
EX2666	Odontomachus_circulus	PRJNA1196817	SAMN46186205	SRR32615877	PV931157	Dore et al. (2025)	5022702	2246	3166096	1409.66	6.83196	226	3912	1438	2026	MCZ-ENT00763395	China
EX2291	Odontomachus_clarus	PRJNA1196817	SAMN46186206	SRR32615876		Dore et al. (2025)	2032726	2397	2285104	953.318	5.16617	207	2762	936	944	CASENT0643185	United States
BBX445	Odontomachus_coquereli	PRJNA1125038	SAMN45152915	SRR32983515	PV931158	Camacho et al. (2025)	893732	2101	1528393	727.46	6.93504	79	3459	696	316	CASENT0347697	Madagascar
EX3137	Odontomachus_erythrocephalus	PRJNA1196817	SAMN46186208	SRR32615875	PV931159	Dore et al. (2025)	2499943	2281	3043467	1334.27	6.38503	209	3275	1372	1989	CASENT0636865	Costa Rica
EX2315	Odontomachus_erythrocephalus	PRJNA1291805	SAMN50263997	SRR34830537	PX697563	This study.	3410241	851	896144	1053.05	11.357	136	5147	1027	463	CASENT0647094	Costa Rica
D2114	Odontomachus_floresensis	PRJNA1196817	SAMN46186209	SRR32615874	PV931160	Dore et al. (2025)	6300503	2242	2697434	1203.14	6.27107	234	2398	1198.5	1714	CASENT0882070	Indonesia
EX2667	Odontomachus_fulgidus	PRJNA1196817	SAMN46186210	SRR32615873	PV931161	Dore et al. (2025)	4398417	2159	3210391	1486.98	7.38976	217	3258	1520	1978	MCZ-ENT00760009	China
EX2301	Odontomachus_haematodus	PRJNA1196817	SAMN46186211	SRR32615872	PV931162	Dore et al. (2025)	2472556	2378	2280097	958.83	4.21856	209	2276	951	932	CASENT0649088	French Guiana
EX2290	Odontomachus_hastatus	PRJNA1196817	SAMN46186212	SRR32615871		Dore et al. (2025)	1739223	2404	1990751	828.099	5.36367	216	2650	820	570	CASENT0649099	Costa Rica
EX3010	Odontomachus_imperator	PRJNA1196817	SAMN46186213	SRR32615421	PV931163	Dore et al. (2025)	1419694	2358	1943314	824.137	4.43885	209	2128	840	460	CASENT0650188	Papua New Guinea
EX2255	Odontomachus_insularis	PRJNA1196817	SAMN46186214	SRR32615420	PV931164	Dore et al. (2025)	3412216	2341	1991954	850.899	4.84074	81	2189	841	539	CASENT0633933	Cuba
EX2287	Odontomachus_laticeps	PRJNA1196817	SAMN46186215	SRR32615419	PV931165	Dore et al. (2025)	4418068	2388	2909501	1218.38	7.16522	242	3109	1191.5	1755	CASENT0647640	Mexico
EX2678	Odontomachus_latidens	PRJNA1196817	SAMN46186216	SRR32615418	PV931166	Dore et al. (2025)	6350275	1705	2204309	1292.85	7.38219	58	2747	1310	1437	ZRC_ENT00000649	Indonesia
EX3027	Odontomachus_malignus	PRJNA1196817	SAMN46186217	SRR32615417	PV931167	Dore et al. (2025)	7971841	2127	3867319	1818.2	8.62857	185	5316	1838	2076	CASENT0650205	Papua New Guinea
EX3057	Odontomachus_malignus	PRJNA1291805	SAMN50263998	SRR34830536	PX697565	This study.	2447788	2296	3118029	1358.03	6.40457	208	2649	1405	2017	CASENT0650354	Malaysia
EX1577	Odontomachus_meinerti	PRJNA360290	SAMN06208928	SRR5150673	PV931168	Branstetter, Longino et al. (2017)	2186478	2394	2861226	1195.17	7.39456	213	2716	1215	1743	CASENT0633582	Panama
EX2690	Odontomachus_minangkabau	PRJNA1196817	SAMN46186218	SRR32615416	PV931169	Dore et al. (2025)	1809330	2313	1634055	706.466	4.72781	207	3529	714	152	ZRC_ENT00000653	Indonesia
EX3136	Odontomachus_opaciventris	PRJNA1196817	SAMN46186219	SRR32615415	PV931170	Dore et al. (2025)	3258219	2294	3402669	1483.29	7.15202	238	5977	1519	2100	CASENT0631835	Mexico
EX2272	Odontomachus_opaciventris	PRJNA1291805	SAMN50263999	SRR34830535		This study.	1847099	1267	1252459	988.523	7.18744	158	2513	992	617	CASENT0633457	Panama
EX3055	Odontomachus_opaculus_b	PRJNA1196817	SAMN46186220	SRR32615414	PV931171	Dore et al. (2025)	1857268	2373	3185893	1342.56	6.23346	209	2796	1379	2078	CASENT0650352	Papua New Guinea
EX2308	Odontomachus_panamensis	PRJNA1196817	SAMN46186221	SRR32615413		Dore et al. (2025)	839796	2347	1300288	554.021	3.75623	152	1579	533	47	CASENT0647073	Costa Rica
EX3053	Odontomachus_papuanus	PRJNA1196817	SAMN46186222	SRR32615412	PV931172	Dore et al. (2025)	2064423	2294	3414305	1488.36	7.05712	209	2980	1536.5	2086	CASENT0650350	Papua New Guinea
EX3007	Odontomachus_papuanus	PRJNA1291805	SAMN50264000	SRR34830533	PX697566	This study.	3319160	2346	1952167	832.126	4.33194	213	2847	837.5	394	CASENT0650185	Papua New Guinea
EX2956	Odontomachus_ph02	PRJNA1196817	SAMN46186223	SRR32615410	PV931173	Dore et al. (2025)	2535862	2373	2400443	1011.56	6.96973	211	13555	1026	1329	CASENT0266203	Philippines
EX2671	Odontomachus_procerus	PRJNA1196817	SAMN46186224	SRR32615409	PV931174	Dore et al. (2025)	2334329	2294	1401272	610.842	3.63115	207	1957	616	25	ZRC_ENT00000647	Indonesia
EX2256	Odontomachus_rixosus	PRJNA1196817	SAMN46186225	SRR32615408	PV931175	Dore et al. (2025)	3548758	2363	2475297	1047.52	4.57509	215	3225	1037	1395	CASENT0634866	Malaysia
EX2952	Odontomachus_rufithorax	PRJNA1196817	SAMN46186226	SRR32615407	PV931176	Dore et al. (2025)	831047	1777	519208	292.182	1.51559	167	898	282	0	CASENT0923416	Solomon Islands
EX3078	Odontomachus_ruginodis	PRJNA1196817	SAMN46186227	SRR32615406	PV931177	Dore et al. (2025)	1528354	2350	3167546	1347.89	6.91586	60	2564	1400	1999	CASENT0650423	Costa Rica
EX3058	Odontomachus_saevissimus	PRJNA1196817	SAMN46186228	SRR32615869	PV931178	Dore et al. (2025)	2401295	2311	3332967	1442.22	6.74176	214	3032	1478	2086	CASENT0650355	Papua New Guinea
EX2257	Odontomachus_scalptus	PRJNA1196817	SAMN46186229	SRR32615868	PV931179	Dore et al. (2025)	4168104	2323	2416143	1040.1	5.01852	56	4596	1030	1285	CASENT0645980	French Guiana
MAMI0587	Odontomachus_simillimus	PRJNA1196817	SAMN46186230	SRR32615867	PV931180	Dore et al. (2025)	2891019	2377	1785880	751.317	5.6536	200	3629	736	321	CASENT0159701	Seychelles
EX2953	Odontomachus_simillimus	PRJNA1291805	SAMN50264001	SRR34830532	PX697567	This study.	3990306	2304	1625764	705.627	4.29878	208	5970	706	97	CASENT0012708	Fiji
EX2342	Odontomachus_spissus	PRJNA1196817	SAMN46186231	SRR32615866	PV931181	Dore et al. (2025)	4047835	2316	2443375	1055	5.39408	214	2692	1065	1404	CASENT0646079	French Guiana
EX3008	Odontomachus_testaceus	PRJNA1196817	SAMN46186232	SRR32615865	PV931182	Dore et al. (2025)	3679181	2341	2544147	1086.78	4.97869	221	2695	1104	1625	CASENT0650186	Papua New Guinea
EX3054	Odontomachus_testaceus	PRJNA1291805	SAMN50264002	SRR34830531	PX697564	This study.	3068712	2293	3263130	1423.08	6.61222	220	3212	1458	2076	CASENT0650351	Papua New Guinea
BBX446	Odontomachus_troglodytes	PRJNA1125038	SAMN45152916	SRR32983216	PV931183	Camacho et al. (2025)	4409588	2289	4124458	1801.86	16.3178	153	14404	1698	2085	CASENT0347698	Madagascar
EX2954	Odontomachus_turneri	PRJNA1196817	SAMN46186234	SRR32615863	PV931184	Dore et al. (2025)	3356658	2378	2540751	1068.44	5.14531	234	3346	1093.5	1574	CASENT0114965	Australia
EX3006	Odontomachus_tyrannicus	PRJNA1196817	SAMN46186235	SRR32615862	PV931185	Dore et al. (2025)	1407065	2178	784372	360.134	1.89976	157	2130	354.5	1	CASENT0650184	Papua New Guinea
EX2668	Odontomachus_xizangensis	PRJNA1196817	SAMN46186236	SRR32615861	PV931186	Dore et al. (2025)	2401676	2196	2040665	929.265	6.45016	214	3488	958	976	MCZ-ENT00763604	China
EX2293	Odontomachus_yucatecus	PRJNA1196817	SAMN46186237	SRR32615860		Dore et al. (2025)	1965687	2403	2337295	972.657	4.68354	224	2370	963	1040	CASENT0649080	Nicaragua
EX2968	Odontoponera_denticulata	PRJNA1196817	SAMN46186238	SRR32615859	PV931187	Dore et al. (2025)	4352268	2354	2833257	1203.59	5.13591	216	2830	1226.5	1924	CASENT0267032	Philippines
D0388	Odontoponera_denticulata	PRJNA1291805	SAMN50264003	SRR34830530		This study.	1235670	1974	1099566	557.024	5.69892	65	2066	518	115	CASENT0010127	Thailand
EX2969	Odontoponera_denticulata	PRJNA1291805	SAMN50264004	SRR34830529		This study.	1408088	2046	809459	395.63	6.89085	180	9513	377	7	CASENT0287102	Thailand
EX2967	Odontoponera_transversa	PRJNA1196817	SAMN46186239	SRR32615858	PV931188	Dore et al. (2025)	883201	1946	578013	297.026	1.5306	138	1132	288	3	CASENT0923419	Nepal
EX2576	Ophthalmopone_berthoudi	PRJNA1196817	SAMN46186240	SRR32615857	PV931189	Dore et al. (2025)	5161765	2046	1777671	868.852	4.88157	136	2511	869	507	CASENT0887832	South Africa
D2404	Ophthalmopone_hottentota	PRJNA1196817	SAMN46186241	SRR32615856	PV931190	Dore et al. (2025)	3986088	2381	2628728	1104.04	5.42579	207	2261	1115	1629	CASENT0815985	South Africa
EX2300	Pachycondyla_crassinoda	PRJNA1196817	SAMN46186242	SRR32615855	PV931191	Dore et al. (2025)	2737482	2358	2090608	886.602	5.30737	209	2654	870	708	CASENT0649087	French Guiana
EX838	Pachycondyla_harpax	PRJNA360290	SAMN06208929	SRR5150613	PV931192	Branstetter, Longino et al. (2017)	2231049	2379	2478456	1041.81	6.18149	216	3600	1048	1356	CASENT0636063	Costa Rica
EX2258	Pachycondyla_impressa	PRJNA1196817	SAMN46186243	SRR32615854	PV931193	Dore et al. (2025)	3864204	2324	2376504	1022.59	6.16916	186	3141	999	1157	CASENT0636810	Costa Rica
D2115	Pachycondyla_lattkei	PRJNA1196817	SAMN46186244	SRR32615404	PV931194	Dore et al. (2025)	4577151	2013	2234594	1110.08	6.4977	210	2667	1131	1371	CASENT0882078	Venezuela
EX3643	Pachycondyla_lenis	PRJNA1196817	SAMN46186245	SRR32615403	PV931195	Dore et al. (2025)	7094420	2265	2515442	1110.57	8.3805	213	3276	1064	1307	CASENT0374619	Peru
EX2252	Pachycondyla_procidua	PRJNA1196817	SAMN46186246	SRR32615402	PV931196	Dore et al. (2025)	2886964	2324	2081412	895.616	4.59365	210	2127	893	726	CASENT0646046	French Guiana
EX2259	Pachycondyla_purpurascens	PRJNA1196817	SAMN46186247	SRR32615401	PV931197	Dore et al. (2025)	2673004	2007	1776631	885.217	5.82865	141	2696	872	626	CASENT0648526	Costa Rica
EX2989	Pachycondyla_striata	PRJNA1196817	SAMN46186248	SRR32615400	PV931198	Dore et al. (2025)	3292477	2176	2237193	1028.12	5.69619	196	2583	1062	1283	CASENT0923096	Argentina
EX2343	Paltothyreus_tarsatus	PRJNA1196817	SAMN46186249	SRR32615399	PV931199	Dore et al. (2025)	1331153	2333	2111364	905	5.1611	207	2033	936	906	CASENT0639569	Uganda
EX1573	Paraponera_clavata	PRJNA360290	SAMN06208930	SRR5150611	PV931200	Branstetter, Longino et al. (2017)	6038637	2305	4398902	1908.42	16.2777	152	15816	1798	2148	CASENT0633292	Nicaragua
EX3641	Parvaponera_afr01	PRJNA1196817	SAMN46186250	SRR32615398	PV931201	Dore et al. (2025)	7050706	2188	1966200	898.629	6.0722	204	2978	879	688	CASENT0356584	Uganda
EX3637	Parvaponera_afr01	PRJNA1291805	SAMN50264006	SRR34830527	PX697570	This study.	7052659	2100	1682751	801.31	6.10187	207	2709	761	394	CASENT0906223	Gabon
EX3638	Parvaponera_afr01	PRJNA1291805	SAMN50264005	SRR34830528	PX697568	This study.	5895929	2164	1451226	670.622	4.5426	208	2248	647	152	CASENT0408624	CAR
EX1610	Parvaponera_darwinii	PRJNA360290	SAMN06208931	SRR5150663	PV931202	Branstetter, Longino et al. (2017)	2655191	2311	2522105	1091.35	7.83094	209	2966	1074	1370	CASENT0637361	Malaysia
EX2747	Parvaponera_darwinii	PRJNA1291805	SAMN50264007	SRR34830526	PX697573	This study.	3918933	2214	2419193	1092.68	5.70328	221	2556	1111.5	1531	CASENT0389076	Malaysia
MAMI0588	Parvaponera_darwinii	PRJNA1125038	SAMN45152926	SRR32983343	PX697572	Camacho et al. (2025)	4009864	2272	2695445	1186.38	10.5394	237	5719	1139	1414	CASENT0300040	Madagascar
EX2749	Parvaponera_suspecta	PRJNA1196817	SAMN46186251	SRR32615397	PV931203	Dore et al. (2025)	3687341	2234	2448330	1095.94	5.83423	208	2353	1118	1520	CASENT0782827	Mozambique
D1959	Parvaponera_suspecta	PRJNA1196817	SAMN46186252	SRR32615396	PV931204	Dore et al. (2025)	1883289	2200	2080654	945.752	4.43098	207	2298	942	731	CASENT0106310	Uganda
EX3639	Parvaponera_suspecta	PRJNA1291805	SAMN50264008	SRR34830525	PX697569	This study.	3534519	2194	1367823	623.438	4.05818	56	2082	616	71	CASENT0066706	Zambia
EX3642	Parvaponera_suspecta	PRJNA1291805	SAMN50264009	SRR34830524	PX697574	This study.	6601664	2169	2188646	1009.06	7.83655	175	3774	973	1000	CASENT0776822	Mozambique
EX2730	Phrynoponera_bequaerti	PRJNA1196817	SAMN46186253	SRR32615395	PV931205	Dore et al. (2025)	4654786	2211	1776984	803.701	4.49975	209	3991	795	280	CASENT0081253	Central African Republic
EX2344	Phrynoponera_gabonensis	PRJNA1196817	SAMN46186254	SRR32616049	PV931206	Dore et al. (2025)	3115087	2266	3045726	1344.1	6.90303	230	3714	1393.5	1947	CASENT0629610	Uganda
D0950	Phrynoponera_pulchella	PRJNA1196817	SAMN46186255	SRR32616048	PV931207	Dore et al. (2025)	3554385	2417	2673667	1106.19	6.61827	59	2960	1090	1520	CASENT0217034	Tanzania
EX2731	Phrynoponera_sveni	PRJNA1196817	SAMN46186256	SRR32616047	PV931208	Dore et al. (2025)	6026941	2220	2091188	941.977	5.29884	208	3515	930	771	CASENT0417555	Central African Republic
D2116	Phrynoponera_transversa	PRJNA1196817	SAMN46186257	SRR32616046	PV931209	Dore et al. (2025)	3816729	2287	2619298	1145.3	5.87328	206	2444	1162	1648	CASENT0882093	Uganda
D2401	Platythyrea_afrc_tz01	PRJNA1196817	SAMN46186258	SRR32615613	PV931210	Dore et al. (2025)	3888709	2209	2890685	1308.59	7.38937	207	2838	1319	1868	CASENT0235669	Tanzania
D2405	Platythyrea_afrc_za01	PRJNA1196817	SAMN46186259	SRR32615612	PV931211	Dore et al. (2025)	5875801	2155	3254711	1510.31	9.55592	215	3730	1520	1931	CASENT0255804	South Africa
D2117	Platythyrea_angusta	PRJNA1196817	SAMN46186260	SRR32615611	PV931212	Dore et al. (2025)	5894853	2146	2425116	1130.06	7.18103	209	2385	1153	1488	CASENT0882095	Peru
D2118	Platythyrea_arnoldi	PRJNA1196817	SAMN46186261	SRR32615610	PV931213	Dore et al. (2025)	7445369	2103	3333313	1585.03	9.25637	208	3989	1591	1953	CASENT0842276	Mozambique
MAMI0746	Platythyrea_arthuri	PRJNA1125038	SAMN45153046	SRR32983169	PV931214	Camacho et al. (2025)	2986752	2194	3399533	1549.47	13.7691	229	9047	1503	1818	CASENT0804646	Madagascar
BBX518	Platythyrea_bicuspis	PRJNA1125038	SAMN45153047	SRR32983168	PV931215	Camacho et al. (2025)	4035684	2225	5205135	2339.39	20.7771	243	9224	2195	2114	CASENT0329258	Madagascar
D2119	Platythyrea_clypeata	PRJNA1196817	SAMN46186263	SRR32615609	PV931216	Dore et al. (2025)	2714358	2233	2385988	1068.51	6.10811	207	2313	1101	1439	CASENT0882081	Malaysia
D2407	Platythyrea_conradti	PRJNA1196817	SAMN46186264	SRR32615608	PV931217	Dore et al. (2025)	2746220	2220	2362882	1064.36	6.13985	210	2677	1075.5	1377	CASENT0815027	Congo
D2412	Platythyrea_cribrinodis	PRJNA1196817	SAMN46186265	SRR32615606	PV931218	Dore et al. (2025)	6925935	2160	3293091	1524.58	11.9656	207	17072	1533.5	1954	CASENT0815135	Mozambique
D2395	Platythyrea_frontalis	PRJNA1196817	SAMN46186266	SRR32615605	PV931219	Dore et al. (2025)	3018950	2216	2247557	1014.24	5.74613	207	3897	1023	1200	CASENT0815010	Congo
EX2345	Platythyrea_gracillima	PRJNA1196817	SAMN46186267	SRR32615604	PV931220	Dore et al. (2025)	6086419	2179	2774589	1273.33	7.14451	222	2727	1302	1789	CASENT0629506	Uganda
D0529	Platythyrea_lamellosa	PRJNA1196817	SAMN46186268	SRR32615603	PV931221	Dore et al. (2025)	1992289	2149	2004332	932.681	6.70714	97	3919	956	930	CASENT0106138	South Africa
MAMI0747	Platythyrea_mg01	PRJNA1125038	SAMN45153048	SRR32983167	PV931222	Camacho et al. (2025)	4323579	2276	3440184	1511.5	13.6225	239	6967	1420	1851	CASENT0300183	Madagascar
MAMI0589	Platythyrea_mg02	PRJNA1125038	SAMN45153049	SRR32983163	PX697575	Camacho et al. (2025)	3232713	2273	3253471	1431.36	11.8019	229	4831	1375	1824	CASENT0390483	Madagascar
MAMI0590	Platythyrea_mg03	PRJNA1125038	SAMN45153050	SRR32983308	PX697576	Camacho et al. (2025)	4602628	2363	3320699	1405.29	12.4458	230	7473	1319	1822	CASENT0161943	Madagascar
MAMI0591	Platythyrea_mg04	PRJNA1125038	SAMN45153051	SRR32983165	PV931223	Camacho et al. (2025)	5199331	2308	3261308	1413.05	13.772	210	15472	1299	1762	CASENT0034834	Madagascar
MAMI0748	Platythyrea_mocquerysi	PRJNA1125038	SAMN45153052	SRR32983307	PV931224	Camacho et al. (2025)	3970050	2285	2626063	1149.26	10.0499	228	4908	1079	1334	CASENT0373141	Madagascar
D2120	Platythyrea_modesta	PRJNA1196817	SAMN46186269	SRR32615602	PV931225	Dore et al. (2025)	2423797	2202	1967710	893.601	5.2546	209	2076	917	799	CASENT0882085	Uganda
D2413	Platythyrea_occidentalis	PRJNA1196817	SAMN46186270	SRR32615601	PV931226	Dore et al. (2025)	1647472	2280	2053406	900.617	5.22314	214	2927	923	814	CASENT0250055	Congo
EX2346	Platythyrea_parallela	PRJNA1196817	SAMN46186271	SRR32615600	PV931227	Dore et al. (2025)	6214681	1957	2675703	1367.25	8.02011	221	3077	1413	1683	CASENT0634780	Malaysia
EX2303	Platythyrea_prizo	PRJNA1196817	SAMN46186272	SRR32615599	PV931228	Dore et al. (2025)	2329359	2296	1998536	870.443	3.96711	212	2128	877	490	CASENT0649090	Costa Rica
EX1591	Platythyrea_punctata	PRJNA360290	SAMN06208936	SRR5150630	PV931229	Branstetter, Longino et al. (2017)	2387122	2331	2916122	1251.02	9.27254	206	4037	1215	1714	JTLC000014870	Mexico
EX2347	Platythyrea_quadridenta	PRJNA1196817	SAMN46186273	SRR32615598	PV931230	Dore et al. (2025)	10704506	2178	3143810	1443.44	8.51381	212	4023	1433	1951	CASENT0634801	Malaysia
D2414a	Platythyrea_schultzei	PRJNA1196817	SAMN46186274	SRR32615597	PV931231	Dore et al. (2025)	3882762	2246	3105383	1382.63	8.21545	211	8833	1411	1961	CASENT0815127	Mozambique
D2121	Platythyrea_sinuata	PRJNA1196817	SAMN46186275	SRR32615595	PV931232	Dore et al. (2025)	5709358	2074	2478791	1195.17	7.37542	210	3076	1216.5	1574	CASENT0882098	Peru
EX2348	Platythyrea_tenuis	PRJNA1196817	SAMN46186276	SRR32615594	PV931233	Dore et al. (2025)	5259990	2101	3078018	1465.03	8.15919	207	3169	1483	1903	CASENT0639728	Uganda
D1989	Platythyrea_tricuspidata	PRJNA1196817	SAMN46186277	SRR32615593	PV931234	Dore et al. (2025)	4376422	1860	2509786	1349.35	7.89958	213	2612	1389.5	1602	USNMENT01117356	Myanmar
EX2578	Platythyrea_turneri	PRJNA1196817	SAMN46186278	SRR32615592		Dore et al. (2025)	1049313	2189	1072273	489.846	2.74417	208	1106	494	2	CASENT0887838	Australia
EX2349	Plectroctena_cristata	PRJNA1196817	SAMN46186279	SRR32615591	PV931235	Dore et al. (2025)	3058468	2196	3099023	1411.21	7.44181	247	4045	1453	1924	CASENT0619072	Uganda
D2403	Plectroctena_laevior	PRJNA1196817	SAMN46186280	SRR32615590	PV931236	Dore et al. (2025)	2612488	2385	2665115	1117.45	5.54087	220	3021	1135	1672	CASENT0235671	Tanzania
D2411	Plectroctena_mandibularis	PRJNA1196817	SAMN46186281	SRR32615589	PV931237	Dore et al. (2025)	3227424	2277	1371016	602.115	3.86922	207	1371	600	40	CASENT0812273	South Africa
D2406	Plectroctena_minor	PRJNA1196817	SAMN46186282	SRR32615588	PV931238	Dore et al. (2025)	3421292	2337	2678078	1145.95	5.87526	210	2328	1167	1698	CASENT0815652	Ghana
D2400	Plectroctena_strigosa	PRJNA1196817	SAMN46186283	SRR32615587	PV931239	Dore et al. (2025)	3131345	2267	2679368	1181.9	5.81942	215	3058	1202	1738	CASENT0250580	Tanzania
D0995	Plectroctena_ugandensis	PRJNA1196817	SAMN46186284	SRR32615586		Dore et al. (2025)	352709	2157	1189849	551.622	3.95655	65	1259	549	15	CASENT0003063	Gabon
EX1629	Ponera_adumbrans	PRJNA513200	SAMN10698169	SRR8406566	PV931240	Branstetter & Longino (2019)	2274995	2422	2476054	1022.32	6.53662	209	2666	1017.5	1291	CASENT0159375	Seychelles
EX2662	Ponera_bawana	PRJNA1196817	SAMN46186285	SRR32615583	PV931241	Dore et al. (2025)	1540062	2233	1895977	849.072	5.74867	211	2202	873	701	MCZ-ENT00759946	China
EX1624	Ponera_clavicornis	PRJNA513200	SAMN10698140	SRR8406571	PV931242	Branstetter & Longino (2019)	1956753	2397	2637834	1100.47	6.67984	215	2867	1115	1543	CASENT0761218	Australia
EX1174	Ponera_coarctata	PRJNA360290	SAMN06208939	SRR5150618	PV931243	Branstetter, Longino et al. (2017)	1610336	2261	1032027	456.447	2.8472	59	1450	442	7	LACMENT140941	Italy
D2122	Ponera_colaensis	PRJNA1196817	SAMN46186286	SRR32615582	PV931244	Dore et al. (2025)	3872325	2306	2490425	1079.98	5.97369	211	2535	1088.5	1447	CASENT0249221	Fiji
EX1552	Ponera_exotica	PRJNA513200	SAMN10698151	SRR8406558	PV931245	Branstetter & Longino (2019)	2727290	2378	2793288	1174.64	7.60838	210	5517	1177.5	1677	CASENT0611162	Guatemala
EX1625	Ponera_guangxiensis	PRJNA513200	SAMN10698170	SRR8406565	PV931246	Branstetter & Longino (2019)	2411714	2377	2389225	1005.14	6.03756	209	2257	1017	1249	CASENT0761219	China
D2123	Ponera_incerta	PRJNA1196817	SAMN46186287	SRR32615853	PV931247	Dore et al. (2025)	4081528	1984	1868406	941.737	7.04348	209	8029	933	786	CASENT0882069	Australia
D2124	Ponera_japonica	PRJNA1196817	SAMN46186288	SRR32615852	PV931248	Dore et al. (2025)	2922116	2278	3403495	1494.07	7.97282	208	3156	1544	2045	CASENT0008646	Japan
EX2356	Ponera_jtl001	PRJNA1196817	SAMN46186289	SRR32615851	PV931249	Dore et al. (2025)	3265271	2182	2000338	916.745	4.89182	211	2060	917	730	INB0003621410	Costa Rica
EX1558	Ponera_leae	PRJNA513200	SAMN10698161	SRR8406551	PV931250	Branstetter & Longino (2019)	2862865	2366	2792209	1180.14	7.71139	206	3273	1182	1657	JTLC000006828	Australia
D1962	Ponera_mm01	PRJNA1196817	SAMN46186290	SRR32615850	PV931251	Dore et al. (2025)	2858038	2326	2185836	939.74	4.39241	163	2554	926	718	CASENT0863468	Myanmar
EX1197	Ponera_pennsylvanica	PRJNA513200	SAMN10698163	SRR8406545	PV931252	Branstetter & Longino (2019)	2595784	2380	2215465	930.868	6.29197	181	2938	935	976	CASENT0749269	United States
EX1630	Ponera_petila	PRJNA513200	SAMN10698168	SRR8406544	PV931253	Branstetter & Longino (2019)	3243490	2250	1173506	521.558	3.46013	170	1762	497	35	CASENT0637782	Mauritius
EX2676	Ponera_petila_cf	PRJNA1196817	SAMN46186296	SRR32615843	PV931258	Dore et al. (2025)	3665120	2218	1537470	693.179	3.55753	108	2299	694	61	ZRC_ENT00028293	Singapore
EX2973	Ponera_ph01	PRJNA1196817	SAMN46186291	SRR32615849	PV931254	Dore et al. (2025)	3096333	2309	2262921	980.044	5.146	226	3327	1002	1168	CASENT0266942	Philippines
EX2974	Ponera_ph02	PRJNA1196817	SAMN46186292	SRR32615848	PV931255	Dore et al. (2025)	3402196	2308	2199328	952.915	4.42561	208	2031	968	995	CASENT0265148	Philippines
EX2975	Ponera_ph03	PRJNA1196817	SAMN46186293	SRR32615847		Dore et al. (2025)	2423901	2324	1872856	805.876	3.83062	217	2112	821	269	CASENT0268063	Philippines
EX1179	Ponera_psw_my01	PRJNA513200	SAMN10698171	SRR8406564	PV931256	Branstetter & Longino (2019)	1179391	2336	2488559	1065.31	7.03687	215	3008	1089.5	1416	CASENT0635390	Malaysia
D2619	Ponera_psw_my01	PRJNA1291805	SAMN50264010	SRR34830505		This study.	2553640	2300	2267147	985.716	4.58193	217	2573	992	1102	CASENT0886708	Malaysia
D2598	Ponera_psw_my02	PRJNA1196817	SAMN46186294	SRR32615846		Dore et al. (2025)	1618253	2303	1639613	711.947	3.80914	207	2519	720	103	CASENT0886687	Malaysia
D2600	Ponera_psw_my04	PRJNA1291805	SAMN50264011	SRR34830504	PX697577	This study.	2840426	403	342146	848.998	13.1039	219	1629	870	121	CASENT0886689	Malaysia
EX2971	Ponera_selenophora	PRJNA1196817	SAMN46186295	SRR32615844	PV931257	Dore et al. (2025)	1598539	1804	534636	296.361	2.55306	153	3954	285	2	CASENT0923420	Indonesia
EX2744	Ponera_selenophora_nr	PRJNA1291805	SAMN50264012	SRR34830503	PX697322	This study.	3542193	2190	2189252	999.658	4.80955	207	2354	1016	1177	CASENT0387469	Malaysia
MAMI0745	Ponera_swezeyi	PRJNA1125038	SAMN45153053	SRR32983166	PV931259	Camacho et al. (2025)	4084312	2335	2716369	1163.33	13.4831	230	13081	1068	1335	CASENT0376164	Madagascar
EX1628	Ponera_swezeyi	PRJNA513200	SAMN10698172	SRR8406563		Branstetter & Longino (2022)	2049801	2334	2396176	1026.64	6.67877	212	5114	1031.5	1279	CASENT0637780	Madagascar
EX2972	Ponera_testacea	PRJNA1196817	SAMN46186297	SRR32615842	PV931260	Dore et al. (2025)	4360466	1233	1157555	938.812	7.89719	244	3792	960	535	CASENT0906705	Bulgaria
BEB008	Ponerinae_beb01	PRJNA1291805	SAMN50264013	SRR34830502		This study.	1553019	2346	1880972	801.778	4.78293	207	2091	816	436	CASENT0630865	Guatemala
MAMI0434	Proceratium_google	PRJNA1125038	SAMN45153074	SRR32983438	PV931261	Camacho et al. (2025)	3866571	2307	2117548	917.879	7.90826	57	6297	892	830	CASENT0035028	Madagascar
D0947	Promyopias_silvestrii	PRJNA1196817	SAMN46186298	SRR32615841	PV931262	Dore et al. (2025)	4104748	2445	2660744	1088.24	7.06771	217	2812	1046	1375	CASENT0178751	Cameroon
D2410	Psalidomyrmex_foveolatus	PRJNA1196817	SAMN46186299	SRR32615840	PV931263	Dore et al. (2025)	3841744	2257	2963652	1313.09	6.88099	166	3325	1338	1900	CASENT0815785	Ghana
D0394a	Psalidomyrmex_procerus	PRJNA1196817	SAMN46186300	SRR32615839		Dore et al. (2025)	1480168	2259	1877791	831.249	5.6398	79	2546	823	432	CASENT0003082	Gabon
EX2350	Psalidomyrmex_reichenspergeri	PRJNA1196817	SAMN46186301	SRR32615838	PV931264	Dore et al. (2025)	2553431	2285	2330803	1020.05	5.23166	201	1965	1040	1309	CASENT0639782	Uganda
D2409	Psalidomyrmex_sallyae	PRJNA1196817	SAMN46186302	SRR32616045	PV931265	Dore et al. (2025)	2959594	2358	2573065	1091.21	5.78799	186	2367	1113	1544	CASENT0815807	Uganda
EX2579	Pseudoneoponera_au_a	PRJNA1196817	SAMN46186304	SRR32616043	PV931266	Dore et al. (2025)	1676164	1457	644155	442.111	3.36453	161	1567	437	1	CASENT0887836	Australia
EX2583	Pseudoneoponera_au08	PRJNA1196817	SAMN46186303	SRR32616044	PV931267	Dore et al. (2025)	5465252	1901	1628057	856.421	5.32536	207	2256	846	453	CASENT0887837	Australia
D1991	Pseudoneoponera_insularis	PRJNA1196817	SAMN46186305	SRR32616041	PV931268	Dore et al. (2025)	3579364	2185	2624146	1200.98	5.38135	244	4013	1218	1792	USNMENT01117301	Myanmar
EX2982	Pseudoneoponera_my01	PRJNA1196817	SAMN46186306	SRR32616040	PV931269	Dore et al. (2025)	3347619	2315	2403285	1038.14	5.03368	221	4513	1060	1421	CASENT0702012	Malaysia
EX2983	Pseudoneoponera_my02	PRJNA1196817	SAMN46186307	SRR32616039	PV931270	Dore et al. (2025)	2725518	2319	2585916	1115.1	5.17135	209	2599	1153	1691	CASENT0387554	Malaysia
D2620	Pseudoneoponera_piliventris	PRJNA1196817	SAMN46186308	SRR32616038	PV931271	Dore et al. (2025)	3078521	1993	2652460	1330.89	10.0954	224	2668	1433	1550	CASENT0886709	Australia
D2133	Pseudoneoponera_porcata	PRJNA1196817	SAMN46186309	SRR32616037	PV931272	Dore et al. (2025)	5301447	2188	2310860	1056.15	5.20865	218	2921	1060.5	1345	CASENT0882067	Australia
EX2679	Pseudoneoponera_rufipes	PRJNA1196817	SAMN46186310	SRR32616036	PV931273	Dore et al. (2025)	1626750	2189	1043343	476.63	2.99642	207	1572	472	3	ZRC_HYM_0000545	Thailand
EX2680	Pseudoneoponera_sandakana	PRJNA1196817	SAMN46186311	SRR32616035	PV931274	Dore et al. (2025)	1739577	2267	1735923	765.736	5.18015	209	1650	783	412	ZRC_ENT00014093	Malaysia
EX2984	Pseudoneoponera_sublaevis	PRJNA1196817	SAMN46186312	SRR32616034	PV931275	Dore et al. (2025)	3190346	2175	2529928	1163.19	5.81917	222	2489	1200	1648	CASENT0746787	Australia
EX2581	Pseudoneoponera_sublaevis	PRJNA1291805	SAMN50264015	SRR34830500	PX697578	This study.	2898067	1454	1285740	884.278	6.41415	213	5159	895	411	CASENT0887835	Australia
EX2582	Pseudoneoponera_sublaevis	PRJNA1291805	SAMN50264014	SRR34830501	PX697579	This study.	1652204	2370	2134973	900.832	4.97268	210	2549	928	883	CASENT0887834	Australia
EX2351	Pseudoneoponera_tridentata	PRJNA1196817	SAMN46186313	SRR32616033	PV931276	Dore et al. (2025)	4489272	2224	3368774	1514.74	7.15867	226	6637	1547.5	2090	CASENT0634289	Malaysia
EX2305	Pseudoponera_cognata	PRJNA1196817	SAMN46186314	SRR32616032	PV931277	Dore et al. (2025)	1967110	2296	1756655	765.094	4.29356	212	2099	755	281	CASENT0649092	Costa Rica
EX2319	Pseudoponera_gilberti	PRJNA1196817	SAMN46186315	SRR32616030	PV931278	Dore et al. (2025)	2538007	2045	1884388	921.461	4.78653	211	2122	913	605	CASENT0647097	Venezuela
EX2262	Pseudoponera_gilloglyi	PRJNA1196817	SAMN46186316	SRR32615725	PV931279	Dore et al. (2025)	2646828	2273	2354899	1036.03	5.14473	218	2418	1023	1247	CASENT0648531	Costa Rica
D2134	Pseudoponera_pachynoda	PRJNA1196817	SAMN46186317	SRR32615724		Dore et al. (2025)	4276492	1850	1214749	656.621	4.00851	207	2039	654	41	CASENT0249177	Australia
EX1576	Pseudoponera_stigma	PRJNA360290	SAMN06208945	SRR5150680	PV931280	Branstetter, Longino et al. (2017)	2236257	2364	2998131	1268.24	8.16571	208	3022	1273	1824	CASENT0613273	Honduras
EX2318	Pseudoponera_succedanea	PRJNA1291805	SAMN50264016	SRR34830499		This study.	2737754	580	496102	855.348	11.0372	176	2290	849.5	171	CASENT0647096	French Guiana
EX1966	Rasopone_costaricensis	PRJNA563172	SAMN12670008	SRR10083097	PV931281	Longino & Branstetter 2020	3095428	2427	3357900	1383.56	7.29032	243	4163	1392	2138	CASENT0644253	Costa Rica
EX1450	Rasopone_cryptergates	PRJNA563172	SAMN12670017	SRR10083088	PV931282	Longino & Branstetter 2020	2028564	2428	2385200	982.372	5.5649	206	4201	975	1131	INB0003660648	Costa Rica
EX1437	Rasopone_cubitalis	PRJNA563172	SAMN12670019	SRR10083085	PV931283	Longino & Branstetter 2020	2646185	2433	2783762	1144.17	6.50261	206	2661	1149	1681	CASENT0633282	Costa Rica
EX1971	Rasopone_ferruginea	PRJNA563172	SAMN12670050	SRR10083051	PV931284	Longino & Branstetter 2020	1741360	2418	2699658	1116.48	6.36321	211	4691	1136	1644	CASENT0640257	Mexico
EX1412	Rasopone_guatemalensis	PRJNA563172	SAMN12669998	SRR10083099	PV931285	Longino & Branstetter 2020	2567107	2432	2779977	1143.08	6.61378	223	3751	1151.5	1685	CASENT0633224	Mexico
EX1430	Rasopone_jtl027	PRJNA563172	SAMN12670045	SRR10083057	PV931286	Longino & Branstetter 2020	2299267	2410	3089441	1281.93	7.39279	206	6048	1280	1967	CASENT0633216	Panama
EX1452	Rasopone_jtl029	PRJNA563172	SAMN12670029	SRR10083074	PV931287	Longino & Branstetter 2020	1400478	2394	2694238	1125.41	6.19623	209	2727	1145.5	1685	CASENT0633053	Panama
EX1453	Rasopone_jtl030	PRJNA563172	SAMN12670030	SRR10083073	PV931288	Longino & Branstetter 2020	3130630	2410	3020780	1253.44	6.84554	218	2972	1244.5	1922	CASENT0633075	Panama
EX1972	Rasopone_jtl034	PRJNA563172	SAMN12670052	SRR10083049	PV931289	Longino & Branstetter 2020	3229313	2426	2997370	1235.52	6.77032	228	6077	1242	1920	CASENT0640282	Mexico
EX1973	Rasopone_jtl035	PRJNA563172	SAMN12670053	SRR10083048	PV931290	Longino & Branstetter 2020	2771333	2426	3072694	1266.57	6.50457	203	2888	1289	1963	CASENT0640453	Mexico
EX2214	Rasopone_jtl047	PRJNA563172	SAMN12670054	SRR10083047		Longino & Branstetter 2020	990302	2401	2155815	897.882	5.23824	208	2542	918	842	CASENT0646302	Brazil
EX2215	Rasopone_jtl049	PRJNA563172	SAMN12670058	SRR10083042	PV931291	Longino & Branstetter 2020	2847932	2429	2236245	920.644	5.18302	206	2963	928	854	CASENT0644557	Colombia
EX2216	Rasopone_lunaris	PRJNA563172	SAMN12670059	SRR10083041		Longino & Branstetter 2020	1304793	2342	972408	415.204	2.36847	206	1440	402	3	CASENT0644556	Brazil
EX1454	Rasopone_mesoamericana	PRJNA563172	SAMN12670031	SRR10083072	PV931292	Longino & Branstetter 2020	2654024	2440	2502055	1025.43	6.40879	210	5087	1008	1256	JTLC000015360	Mexico
EX1461	Rasopone_minuta	PRJNA563172	SAMN12670043	SRR10083059	PV931293	Longino & Branstetter 2020	4189328	2424	2919850	1204.56	7.63315	230	3524	1159.5	1748	CASENT0611483	Guatemala
EX2986	Rasopone_pa01	PRJNA1196817	SAMN46186318	SRR32615723	PV931294	Dore et al. (2025)	2249809	2294	1893343	825.346	4.22559	211	1994	837	403	CASENT0923421	Panama
EX1410	Rasopone_panamensis	PRJNA563172	SAMN12670060	SRR10083040	PV931295	Longino & Branstetter 2020	2921615	2427	3109061	1281.03	7.73066	211	4284	1274	1916	JTLC000014019	Costa Rica
EX1449	Rasopone_pluviselva	PRJNA563172	SAMN12670016	SRR10083089	PV931296	Longino & Branstetter 2020	2185388	2430	2919970	1201.63	6.97202	214	5539	1197	1831	INB0004099727	Costa Rica
EX1416	Rasopone_politognatha	PRJNA563172	SAMN12669999	SRR10083098	PV931297	Longino & Branstetter 2020	1821689	2403	2814766	1171.35	6.86123	189	4149	1178	1735	CASENT0612523	Guatemala
EX2985	Rasopone_rupinicola	PRJNA1196817	SAMN46186319	SRR32615722	PV931298	Dore et al. (2025)	2502832	2281	998951	437.944	3.11987	158	4074	427	10	CASENT0217567	Colombia
EX1457	Rasopone_subcubitalis	PRJNA563172	SAMN12670038	SRR10083064	PV931299	Longino & Branstetter 2020	2091809	2413	2633162	1091.24	6.74745	210	7614	1087	1518	CASENT0614335	Guatemala
EX1575	Simopelta_andersoni	PRJNA360290	SAMN06208949	SRR5150682	PV931300	Branstetter, Longino et al. (2017)	2834662	2388	2896281	1212.85	8.24329	206	3781	1218	1667	CASENT0635057	Costa Rica
EX2352	Simopelta_anomma	PRJNA1196817	SAMN46186320	SRR32615721	PV931301	Dore et al. (2025)	3147424	2332	2042033	875.657	4.74561	182	2762	885	659	INB0003695155	Costa Rica
EX3002	Simopelta_breviscapa	PRJNA1196817	SAMN46186321	SRR32615720	PV931302	Dore et al. (2025)	2526606	2339	1406522	601.335	3.0799	177	1771	604	22	CASENT0914501	Panama
EX2353	Simopelta_curvata	PRJNA1291805	SAMN50263830	SRR34830506		This study.	429178	742	198533	267.565	1.89299	57	623	256	0	UFV-LABECOL-000383	Brazil
EX1753	Simopelta_jeckylli	PRJNA1196817	SAMN46186322	SRR32615719	PV931303	Dore et al. (2025)	2983870	2401	1839589	766.176	4.49721	90	2042	762	317	CASENT0636949	Brazil
EX2360	Simopelta_jtl003	PRJNA1196817	SAMN46186323	SRR32615718	PV931304	Dore et al. (2025)	5288659	2172	2614519	1203.74	7.00969	57	2664	1228.5	1624	CASENT0636697	Costa Rica
EX2371	Simopelta_jtl004	PRJNA1196817	SAMN46186324	SRR32615717	PV931305	Dore et al. (2025)	4726900	2195	2769469	1261.72	7.81492	223	4228	1287	1676	CASENT0637233	Costa Rica
EX2279	Simopelta_jtl004	PRJNA1196817	SAMN46186329	SRR32615711	PV931310	Dore et al. (2025)	3388765	1862	1864694	1001.45	6.68557	212	2843	990	901	CASENT0637159	Costa Rica
EX2357	Simopelta_jtl005	PRJNA1196817	SAMN46186325	SRR32615715	PV931306	Dore et al. (2025)	5076468	2196	2071258	943.196	6.12804	183	6299	943	896	CASENT0649762	Costa Rica
EX3004	Simopelta_laevigata	PRJNA1196817	SAMN46186326	SRR32615714	PV931307	Dore et al. (2025)	2930233	2277	1075883	472.5	2.38793	162	1197	473	2	CASENT0914503	Colombia
EX3138	Simopelta_longinoda	PRJNA1196817	SAMN46186327	SRR32615713	PV931308	Dore et al. (2025)	1853420	2256	2910325	1290.04	7.65393	209	2816	1333	1763	CASENT0644435	Costa Rica
EX2283	Simopelta_longinoda	PRJNA1291805	SAMN50264017	SRR34830498		This study.	2032926	806	769400	954.591	9.83251	58	2025	958.5	359	CASENT0644435	Costa Rica
EX2354	Simopelta_minima	PRJNA1196817	SAMN46186328	SRR32615712	PV931309	Dore et al. (2025)	5134871	1829	1782579	974.619	6.78969	209	5213	970	826	ANTWEB1038199	Brazil
EX2264	Simopelta_paeminosa	PRJNA1196817	SAMN46186330	SRR32615710	PV931311	Dore et al. (2025)	3769407	2299	1643093	714.699	5.68065	171	1998	685	319	CASENT0631424	Costa Rica
EX2289	Simopelta_pergandei	PRJNA1196817	SAMN46186331	SRR32616029	PV931313	Dore et al. (2025)	2086810	2360	2082375	882.362	5.06322	210	3556	877	671	CASENT0648673	Costa Rica
D1957	Simopelta_pergandei_cf	PRJNA1196817	SAMN46186332	SRR32616028	PV931312	Dore et al. (2025)	3661425	2271	2109180	928.745	5.3158	165	2720	913	705	CASENT0052744	Trinidad and Tobago
EX3001	Simopelta_transversa	PRJNA1196817	SAMN46186333	SRR32616027	PV931314	Dore et al. (2025)	1288921	2117	769567	363.518	1.88798	166	1772	357	1	CASENT0914499	Colombia
EX3003	Simopelta_vieirai	PRJNA1196817	SAMN46186334	SRR32616026	PV931315	Dore et al. (2025)	2760612	2211	1514105	684.806	4.62977	202	5724	679	63	CASENT0914502	Ecuador
D2408	Streblognathus_peetersi	PRJNA1196817	SAMN46186335	SRR32616024	PV931316	Dore et al. (2025)	3451394	2319	2599522	1120.97	5.68508	239	3974	1136	1621	CASENT0258947	South Africa
D0419a	Thaumatomyrmex_br02	PRJNA1196817	SAMN46186336	SRR32616023	PV931317	Dore et al. (2025)	4200140	2279	2478626	1087.59	5.71182	255	4308	1038	1307	CASENT0007015	Brazil
EX3576	Thaumatomyrmex_cochlearis	PRJNA1196817	SAMN46186337	SRR32616022	PV931318	Dore et al. (2025)	14815775	2175	3700848	1701.54	12.3908	160	5902	1666	1990	CASENT0651989	Cuba
EX2355	Thaumatomyrmex_contumax	PRJNA1291805	SAMN50263831	SRR34830497		This study.	789890	995	260175	261.482	1.53332	133	519	250	0	UFV-LABECOL-000392	Brazil
EX2306	Thaumatomyrmex_ferox	PRJNA1196817	SAMN46186338	SRR32616021		Dore et al. (2025)	1269585	2365	1500083	634.285	3.88536	206	1514	629	75	CASENT0649093	Costa Rica
EX2304	Thaumatomyrmex_mandibularis	PRJNA1196817	SAMN46186339	SRR32616020	PV931319	Dore et al. (2025)	3226981	2357	2169281	920.357	4.76393	219	3607	916	798	CASENT0649091	Cuba
EX3575	Thaumatomyrmex_nageli	PRJNA1196817	SAMN46186340	SRR32616019	PV931320	Dore et al. (2025)	14936307	2150	3370570	1567.71	12.2253	172	10853	1525	1893	CASENT0652032	Cuba
EX1562	Wadeura_guianensis	PRJNA778536	SAMN22964108	SRR16918995	PV931321	Branstetter & Longino (2022)	3242807	2318	2680834	1156.53	8.57731	208	4675	1137	1518	INB0003694616	Costa Rica
EX1627	Wadeura_holmgrenita	PRJNA778536	SAMN22964109	SRR16918994	PV931322	Branstetter & Longino (2022)	2472616	2305	2573570	1116.52	7.92912	207	3368	1129	1480	CASENT0637779	Peru
EX1612	Wadeura_pauli	PRJNA778536	SAMN22964110	SRR16918993	PV931323	Branstetter & Longino (2022)	2120154	2309	2707706	1172.67	8.14374	207	4265	1173	1606	CASENT0637806	Guyana
						Mean	3.66923e+06	2231.4	2.31903e+06	1029.81	6.79979	205.308	4270.26	1014.09	1082.19
						Min	12751	249	63892	256.594	1.17489	56	469	247	0
						Max	14936307	2445	9468475	4583	61.51	375	36977	3921.5	2237
